# Supplementary material for: Roles of adenine methylation in the physiology of Lacticaseibacillus paracasei
Source: Nat Commun. 2023 May 6;14:2635. doi: 10.1038/s41467-023-38291-1 (PMC10164179; doi:10.1038/s41467-023-38291-1)
Supplement: Supplementary file 3 — Supplementary Data 1 [file 41467_2023_38291_MOESM3_ESM.xlsx]

## Sheet: Supplementary Data 1
Supplementary Data 1 Differentially expressed proteins in pglX mutant in comparison with its wild type.
Gene locus	Protein description	Fold change	Gene name
LCAZH_0058	bifunctional 4-hydroxy-2-oxoglutarate aldolase/2-dehydro-3-deoxy-phosphogluconate aldolase	2.55	eda
LCAZH_0187	replication-associated recombination protein A	1.34	ycaJ
LCAZH_0188	acetate kinase	1.57	ackA
LCAZH_0190	xylulokinase	2.21	-
LCAZH_0191	class II fructose-bisphosphate aldolase	2.07	fbaA
LCAZH_0192	PTS ascorbate transporter subunit IIC	2.71	ulaA
LCAZH_0218	flavodoxin domain-containing protein	1.39	-
LCAZH_0222	pyridoxamine 5'-phosphate oxidase family protein	2.36	-
LCAZH_0254	5-dehydro-2-deoxygluconokinase	1.97	iolC
LCAZH_0255	3D-(3,5/4)-trihydroxycyclohexane-1,2-dione acylhydrolase (decyclizing)	1.28	iolD
LCAZH_0256	Gfo/Idh/MocA family oxidoreductase	1.52	iolG
LCAZH_0264	H+/gluconate symporter-like permease	1.24	TC.GNTP
LCAZH_0311	family 20 glycosylhydrolase	1.37	HEXA_B
LCAZH_0377	PTS sugar transporter subunit IIA	1.68	-
LCAZH_0378	PTS system galactitol-specific transporter subunit IIB	1.58	ulaB
LCAZH_0379	PTS sugar transporter subunit IIC	2.41	ulaA
LCAZH_0380	hypothetical protein	1.62	-
LCAZH_0381	class II fructose-bisphosphate aldolase	1.34	fbaA
LCAZH_0402	fructose/mannose phosphotransferase system IIA component	3.05	agaF
LCAZH_0403	PTS sugar transporter subunit IIB	2.74	manX
LCAZH_0404	PTS system mannose-specific EIIC component	1.88	manY
LCAZH_0405	PTS system mannose/fructose/sorbose family transporter subunit IID	2.03	-
LCAZH_0406	PTS sugar transporter	2	-
LCAZH_0407	bacterial Ig-like domain-containing protein	2.47	fruA
LCAZH_0435	PTS sugar transporter subunit IIB	1.69	manX
LCAZH_0437	PTS system mannose/fructose/sorbose family transporter subunit IID	1.88	manZ
LCAZH_0440	alpha-glucosidase	1.21	malL
LCAZH_0449	oleate hydratase	1.05	ohyA
LCAZH_0452	PTS-dependent dihydroxyacetone kinase phosphotransferase subunit DhaM	1.01	dhaM
LCAZH_0456	OsmC family protein	1.33	osmC
LCAZH_0511	cysteine synthase A	2.15	cysK
LCAZH_0554	L-lactate dehydrogenase	1.53	ldh
LCAZH_0559	OsmC-like protein	1.1	osmC
LCAZH_0593	type 1 glycerol-3-phosphate oxidase	1.02	glpA
LCAZH_0594	glycerol kinase GlpK	1.15	glpK
LCAZH_0654	SDR family NAD(P)-dependent oxidoreductase	1.12	-
LCAZH_0928	extracellular solute-binding protein	1.62	cycB
LCAZH_0944	phosphate acetyltransferase	1.05	pta
LCAZH_1299	PDH (acetyl-transferring) E1 component subunit alpha	1.77	pdhA
LCAZH_1300	PDH E1 component beta subunit	1.86	pdhB
LCAZH_1301	dihydrolipoamide acetyltransferase	1.81	pdhC
LCAZH_1302	dihydrolipoyl dehydrogenase	1.66	pdhD
LCAZH_1372	hypothetical protein FC74_GL001854	1.46	-
LCAZH_1463	lipoate--protein ligase	1.1	lplA
LCAZH_1704	thioredoxin family protein	1.13	-
LCAZH_1768	6-phospho-beta-glucosidase	2.11	bglA
LCAZH_1769	PTS system, lactose/cellobiose family IIC component	1.69	celB
LCAZH_1771	PTS lactose/cellobiose transporter subunit IIA	2.19	celC
LCAZH_1772	PTS sugar transporter subunit IIB	2.85	celA
LCAZH_1774	Pyruvate oxidase	2.78	poxL
LCAZH_1782	aldose 1-epimerase	1.65	-
LCAZH_1847	hypothetical protein	1.75	-
LCAZH_1851	oxaloacetate decarboxylase subunit alpha	1.84	oadA
LCAZH_1853	Citrate lyase alpha chain	1.19	citF
LCAZH_1854	Citrate lyase subunit beta	1.4	citE
LCAZH_1855	citrate lyase acyl carrier protein	1.77	citD
LCAZH_1856	[citrate (pro-3S)-lyase] ligase	1.59	citC
LCAZH_1858	sodium ion-translocating decarboxylase subunit beta	1.58	madB
LCAZH_1859	oxaloacetate decarboxylase	2.29	gcdC
LCAZH_1860	hypothetical protein	1.91	-
LCAZH_1861	citrate transporter	1.4	TC.CITMHS
LCAZH_1884	ABC transporter permease	1.27	oppC
LCAZH_1977	glucose-1-phosphate adenylyltransferase subunit GlgD	1.2	glgC
LCAZH_1978	hypothetical protein BN194_21600	1.01	glgC
LCAZH_2137	ABC transporter permease	1.07	ABC-2.P
LCAZH_2142	alanine dehydrogenase	1.09	ald
LCAZH_2144	OPT/YSL family transporter	2.07	-
LCAZH_2146	C69 family dipeptidase	1.14	pepDA
LCAZH_2158	hypothetical protein	1.62	-
LCAZH_2249	NAD-dependent succinate-semialdehyde dehydrogenase	1.17	gabD
LCAZH_2273	NAD(P)-binding domain-containing protein	1.36	fno
LCAZH_2275	LLM class flavin-dependent oxidoreductase	1.5	-
LCAZH_2286	Gfo/Idh/MocA family oxidoreductase	2.73	-
LCAZH_2287	ribose-5-phosphate isomerase A	2.33	rpiA
LCAZH_2316	alpha-hydroxy-acid oxidizing protein	2.92	-
LCAZH_2350	GHKL domain-containing protein	1.15	agrC
LCAZH_2563	aldose 1-epimerase family protein	1.59	-
LCAZH_2633	PTS sugar transporter subunit IIB	1.24	gatB
LCAZH_2636	transcription antiterminator	2.17	-
LCAZH_2637	PTS lactose/cellobiose transporter subunit IIA	1.75	celC
LCAZH_2643	PTS sugar transporter subunit IIC	1.42	-
LCAZH_2645	class II aldolase/adducin family protein	2.6	fucA
LCAZH_2647	PTS galactitol transporter subunit IIC	1.98	gatC
LCAZH_2648	PTS galactitol transporter subunit IIB	1.39	gatB
LCAZH_2649	PTS sugar transporter subunit IIA	3.51	gatA
LCAZH_2660	alginate lyase family protein	1.41	-
LCAZH_2662	PTS fructose transporter subunit IIA	2.49	agaF
LCAZH_2663	PTS system mannose/fructose/sorbose family transporter subunit IID	3.03	agaE
LCAZH_2664	PTS sugar transporter subunit IIC	2.93	agaW
LCAZH_2665	PTS system mannose/fructose/N-acetylgalactosamine-specific transporter subunit IIB	2.67	agaV
LCAZH_2666	glycoside hydrolase family 88 protein	1.23	ugl
LCAZH_2669	5-dehydro-4-deoxy-D-glucuronate isomerase	1.97	kduI
LCAZH_2670	2-dehydro-3-deoxy-D-gluconate 5-dehydrogenase KduD	3.09	kduD
LCAZH_2693	PTS glucose transporter subunit IIA	1.28	crr
LCAZH_2696	YjbQ family protein	1.02	-
LCAZH_2697	triose-phosphate isomerase	1.7	tpiA
LCAZH_2698	class II fructose-bisphosphate aldolase	2.14	fbaA
LCAZH_2699	PTS sugar transporter subunit IIB	2.66	gatB
LCAZH_2700	PTS galactitol transporter subunit IIC	2.61	gatC
LCAZH_2701	PTS sugar transporter subunit IIA	2.19	gatA
LCAZH_2703	PRD domain-containing protein	1.94	manR
LCAZH_2704	transporter	1.71	-
LCAZH_2707	2-keto-3-deoxygluconate permease	1.81	kdgT
LCAZH_2714	ketohydroxyglutarate aldolase	1.2	eda
LCAZH_2720	DUF4311 domain-containing protein	1.79	-
LCAZH_2722	MULTISPECIES: hypothetical protein	1.19	-
LCAZH_2727	Sorbitol PTS, EIIA	1.58	srlB
LCAZH_2729	PTS glucitol/sorbitol transporter subunit IIC	1.07	srlA
LCAZH_2732	Sorbitol-6-phosphate 2-dehydrogenase	2.09	srlD
LCAZH_2733	L-ribulose-5-phosphate 4-epimerase	1.21	araD
LCAZH_2735	L-ribulose-5-phosphate 3-epimerase	1.49	ulaE
LCAZH_2736	DeoR/GlpR transcriptional regulator	1.35	-
LCAZH_2737	3-keto-L-gulonate-6-phosphate decarboxylase UlaD	1.78	ulaD
LCAZH_2738	PTS sugar transporter subunit IIB	1.73	ulaB
LCAZH_2739	PTS ascorbate transporter subunit IIC	1.47	ulaA
LCAZH_2740	PTS sugar transporter subunit IIA	1.87	ulaC
LCAZH_2741	L-ascorbate 6-phosphate lactonase	1.91	ulaG
LCAZH_2828	Oligo-beta-mannoside permease IIC component	1.12	celB
LCAZH_2831	PTS lactose/cellobiose transporter subunit IIA	2.23	celC
LCAZH_2839	aldo/keto reductase	1.22	-
LCAZH_2892	mannitol-1-phosphate 5-dehydrogenase	1.4	mtlD
LCAZH_2893	PTS sugar transporter subunit IIA	1.34	cmtB
LCAZH_2895	PTS system mannitol-specific EIICB component	1.58	mtlA
LCAZH_2967	bifunctional 2-keto-4-hydroxyglutarate aldolase/2-keto-3-deoxy-6-phosphogluconate aldolase	2.03	eda
LCAZH_2968	sugar kinase	2.44	kdgK
LCAZH_2969	PTS sugar transporter subunit IIA	1.01	ulaC
LCAZH_0094	hypothetical protein	-1.84
LCAZH_0131	MULTISPECIES: cadmium-translocating P-type ATPase	-1.59	zntA
LCAZH_0168	ABC transporter substrate-binding protein	-1.02	tauA
LCAZH_0447	linear amide C-N hydrolase	-1.07	cbh
LCAZH_0616	hypothetical protein	-1.03
LCAZH_0619	Hsp20/alpha crystallin family protein	-3.59	HSP20
LCAZH_1201	ABC transporter ATP-binding protein	-1.03	ABC-2.A
LCAZH_1210	GNAT family N-acetyltransferase	-1.1
LCAZH_1457	glutaredoxin-like protein NrdH	-1.47	nrdH
LCAZH_1927	FtsX-like permease family protein	-1.25	ABC.CD.P
LCAZH_1928	ABC transporter ATP-binding protein	-1.65	ABC.CD.A
LCAZH_1988	ATP-dependent Clp protease ATP-binding subunit	-2.9	clpL
LCAZH_2071	3-hydroxyacyl-ACP dehydratase FabZ	-1.28	fabZ
LCAZH_2073	3-oxoacyl-[acyl-carrier protein] synthase II	-1.08	fabF
LCAZH_2074	3-oxoacyl-ACP reductase FabG	-1.02	fabG
LCAZH_2080	beta-hydroxyacyl-ACP dehydratase	-1.82	fabZ
LCAZH_2267	FMN-binding protein	-1.4	-
LCAZH_2547	hypothetical protein	-1.52	-
LCAZH_2811	Hsp20/alpha crystallin family protein	-1.9	HSP20
LCAZH_2827	DUF3284 domain-containing protein	-1.04	-
LCAZH_2841	PTS mannose/fructose/sorbose transporter family subunit IID	-3.14	manZ
LCAZH_2842	PTS mannose/fructose/sorbose transporter subunit IIC	-1.46	manY
LCAZH_2926	amino acid ABC transporter permease	-1.18	tcyM
