# Supplementary material for: Roles of adenine methylation in the physiology of Lacticaseibacillus paracasei
Source: Nat Commun. 2023 May 6;14:2635. doi: 10.1038/s41467-023-38291-1 (PMC10164179; doi:10.1038/s41467-023-38291-1)
Supplement: Supplementary file 4 — Supplementary Data 2 [file 41467_2023_38291_MOESM4_ESM.xlsx]

## Sheet: Supplementary Data 2
Supplementary Data 2 Altered expression of carbohydrate metabolism-related genes in unique interaction (UI) regions, chromosomal interaction domain (CID) regions, and insulation areas (IAs) in pglX mutant.
Gene locus	Gene/protein description	Gene name	Up/Down	Transcriptomic/ Proteomic	CID/UI/IA
LCAZH_0058	2-keto-3-deoxy-6-phosphogluconate aldolase	eda	Up	Transcriptomic/ Proteomic	UI
LCAZH_0188	acetate kinase	ackA	Up	Transcriptomic/ Proteomic	UI
LCAZH_0191	hypothetical protein	fbaA	Up	Transcriptomic/ Proteomic	UI
LCAZH_0192	PTS system ascorbate-specific transporter subunit IIC	ulaA	Up	Transcriptomic/ Proteomic	UI
LCAZH_0254	5-dehydro-2-deoxygluconokinase	iolC	Up	Proteomic	UI
LCAZH_0255	3D-(3,5/4)-trihydroxycyclohexane-1,2-dione acylhydrolase (decyclizing)	iolD	Up	Proteomic	UI
LCAZH_0332	PTS system transporter subunit IIc	celB	Up	Transcriptomic	IA
LCAZH_0335	endoglucanase	-	Up	Transcriptomic	IA
LCAZH_0357	ribose/xylose/arabinose/galactoside ABC transporter permease	rbsC	Up	Transcriptomic	UI/IA
LCAZH_0358	sugar ABC transporter periplasmic protein	rbsB	Up	Transcriptomic	UI/IA
LCAZH_0377	transcriptional antiterminator and PTS system component IIA	-	Up	Transcriptomic/ Proteomic	UI
LCAZH_0379	hypothetical protein	ulaA	Up	Transcriptomic/ Proteomic	UI
LCAZH_0381	fructose/tagatose bisphosphate aldolase	fbaA	Up	Transcriptomic/ Proteomic	UI
LCAZH_0404	levC protein	manY	Up	Transcriptomic/ Proteomic	UI
LCAZH_0405	PTS system mannose/fructose/N-acetylgalactosamine-specific transporter subunit IID	-	Up	Transcriptomic/ Proteomic	UI
LCAZH_0407	fructan hydrolase	fruA	Up	Transcriptomic/ Proteomic	UI
LCAZH_0413	6-phospho 3-hexuloisomerase	hxlB	Up	Transcriptomic	UI
LCAZH_0440	alpha-glucosidase	malL	Up	Proteomic	UI
LCAZH_0554	l-lactate dehydrogenase	ldh	Up	Transcriptomic/ Proteomic	CID/UI
LCAZH_0594	glycerol kinase GlpK	glpK	Up	Proteomic	UI
LCAZH_0603	PTS system galacitol-specific transporter subunit IIA	gatA	Up	Transcriptomic	UI
LCAZH_0604	PTS system galactitol-specific transporter subunit IIB	gatB	Up	Transcriptomic	UI
LCAZH_0605	PTS system galacitol transporter subunit EIIC	gatC	Up	Transcriptomic	UI
LCAZH_0928	sugar ABC transporter periplasmic protein	cycB, ganO	Up	Transcriptomic/ Proteomic	UI
LCAZH_0931	maltose ABC transporter permease	ganQ	Up	Transcriptomic	UI
LCAZH_1302	dihydrolipoyl dehydrogenase	pdhD	Up	Transcriptomic/ Proteomic	UI
LCAZH_1335	PTS system mannitol/fructose-specific transporter subunit IIABC	fruB	Down	Transcriptomic	UI
LCAZH_1351	6-phosphofructokinase	pfkA	Down	Transcriptomic	UI
LCAZH_1352	pyruvate kinase	pyk	Down	Transcriptomic	UI
LCAZH_1396	pyruvate-formate lyase	pflD	Up	Transcriptomic	UI
LCAZH_1431	dihydrolipoamide acetyltransferase family	bkdB	Up	Transcriptomic	UI
LCAZH_1432	alpha-ketoacid dehydrogenase subunit beta	bkdA2	Up	Transcriptomic	UI
LCAZH_1433	thiamine pyrophosphate-dependent dehydrogenase E1 component subunit alpha	bkdA1	Up	Transcriptomic	UI
LCAZH_1435	acetate kinase	buk	Up	Transcriptomic	UI
LCAZH_1749	sugar permease	iolT	Down	Transcriptomic	CID/UI
LCAZH_1768	6-phospho-beta-glucosidase	bglA	Up	Proteomic	UI
LCAZH_1769	PTS system, lactose/cellobiose family IIC component	celB	Up	Proteomic	UI
LCAZH_1782	aldose 1-epimerase	-	Up	Transcriptomic/ Proteomic	UI
LCAZH_1872	major facilitator superfamily permease	-	Down	Transcriptomic	UI
LCAZH_1977	glucose-1-phosphate adenylyltransferase subunit GlgD	glgC	Up	Proteomic	UI
LCAZH_1978	hypothetical protein BN194_21600	glgC	Up	Proteomic	UI
LCAZH_2151	beta-glucosidase/6-phospho-beta-glucosidase/beta-galactosidase	bglA	Up	Transcriptomic	UI/IA
LCAZH_2152	PTS system trehalose transporter subunitt IIBC	bglF	Up	Transcriptomic	IA
LCAZH_2287	ribose-5-phosphate isomerase A	rpiA	Up	Proteomic	CID
LCAZH_2308	phosphoenolpyruvate synthase/pyruvate phosphate dikinase	ppdK	Down	Transcriptomic	UI
LCAZH_2316	alpha-hydroxy-acid oxidizing protein	-	Up	Proteomic	UI
LCAZH_2563	galactose mutarotase-like protein	-	Up	Transcriptomic/ Proteomic	CID
LCAZH_2632	PTS system galactitol-specific transporter subunit IIC	gatC	Up	Transcriptomic	UI
LCAZH_2635	2-dehydro-3-deoxyphosphogluconate aldolase/4-hydroxy-2-oxoglutarate aldolase	eda	Up	Transcriptomic	UI
LCAZH_2636	transcriptional antiterminator	-	Up	Transcriptomic/ Proteomic	UI
LCAZH_2640	transcriptional regulator/sugar kinase	-	Up	Transcriptomic	UI
LCAZH_2642	alpha-mannosidase	mngB	Up	Transcriptomic	UI
LCAZH_2666	glucuronyl hydrolase	ugl	Up	Transcriptomic/ Proteomic	UI
LCAZH_2682	mannose-6-phosphate isomerase	glvA	Up	Transcriptomic	UI
LCAZH_2707	2-keto-3-deoxygluconate permease	kdgT	Up	Proteomic	UI
LCAZH_2738	PTS system galactitol-specific transporter subunit IIB	ulaB	Up	Transcriptomic/ Proteomic	UI
LCAZH_2739	hypothetical protein	ulaA	Up	Transcriptomic/ Proteomic	UI
LCAZH_2740	PTS system mannitol/fructose-specific transporter subunit IIA	ulaC	Up	Transcriptomic/ Proteomic	UI
LCAZH_2741	Zn-dependent hydrolase of the beta-lactamase fold	ulaG	Up	Transcriptomic/ Proteomic	UI
LCAZH_2753	major facilitator superfamily permease	-	Up	Transcriptomic	UI
LCAZH_2755	alpha-L-fucosidase	FUCA	Up	Transcriptomic	UI
LCAZH_2892	mannitol-1-phosphate 5-dehydrogenase	mtlD	Up	Proteomic	UI
LCAZH_2893	PTS sugar transporter subunit IIA	cmtB	Up	Proteomic	UI
LCAZH_2895	PTS system mannitol-specific EIICB component	mtlA	Up	Proteomic	UI
LCAZH_2936	sugar ABC transporter permease	ganP	Up	Transcriptomic	UI
LCAZH_2967	ketohydroxyglutarate aldolase	eda	Up	Transcriptomic/ Proteomic	UI
LCAZH_2968	2-dehydro-3-deoxygluconokinase	kdgK	Up	Transcriptomic/ Proteomic	UI
