# Supplementary material for: Roles of adenine methylation in the physiology of Lacticaseibacillus paracasei
Source: Nat Commun. 2023 May 6;14:2635. doi: 10.1038/s41467-023-38291-1 (PMC10164179; doi:10.1038/s41467-023-38291-1)
Supplement: Supplementary file 5 — Supplementary Data 3 [file 41467_2023_38291_MOESM5_ESM.xlsx]

## Sheet: Supplementary Data 3
Supplementary Data 3 Distribution of transcription factor binding site (TFBS) motifs across 28 Lacticaseibacillus paracasei isolates.
Transcriptional regulator	Motif sequence logo1	NS2
AgaR2		56
ArgR		144
CcpA		3813
CcpB		55
CcpN		100
CtsR		254
DeoR		809
FabT		45
FatR		30
FlpA		112
FruR		192
GalR		316
GlnR		180
GntR1		208
HrcA		386
LacR		261
LexA		650
Lp_2742		87
MdxR		72
MleR		122
MntR		120
NagR		190
NiaR		112
NrdR		192
OglR2		55
PerR		344
PurR		225
RbsR		338
Rex		801
TagR		214
TreR		113
YhcF		139
Zur		330
1 The sequence logos were constructed using WebLogo3.
2 The number of specific binding site sequences identified across 28 genomes.
