# Supplementary material for: Roles of adenine methylation in the physiology of Lacticaseibacillus paracasei
Source: Nat Commun. 2023 May 6;14:2635. doi: 10.1038/s41467-023-38291-1 (PMC10164179; doi:10.1038/s41467-023-38291-1)
Supplement: Supplementary file 6 — Supplementary Data 4 [file 41467_2023_38291_MOESM6_ESM.xls]

## Sheet: Supplementary Data 4
Supplementary Data 4 Information of downstream genes of the conserved motifs
Locus_ID1	Function description	KO number	COG group	IMAU10004	IMAU10043	IMAU10510	IMAU10557	IMAU10685	PC646	IMAU11652	IMAU30101	IMAU60143	IMAU70001	IMAU70017	IMAU70018	PC724	IMAU70027	IMAU70038	IMAU70046	IMAU70057	IMAU70061	IMAU70083	IMAU80010	PC804	IMAU80044	IMAU80047	IMAU80048	IMAU80077	IMAU80079	IMAU80116	LCAZH
LCAZH_0142	anaerobic ribonucleoside-triphosphate reductase	K21636	-	-	-	-	-	-	-	-	-	-	-	-	-	-	-	-	-	-	-	-	-	-	-	-	-	-	-	-	-
LCAZH_0186	hypothetical protein	-	-	-	-	-	-	-	-	-	-	-	-	-	-	-	-	-	-	-	-	-	-	-	-	-	-	-	-	-	-
LCAZH_0187	replication-associated recombination protein A	K07478	-	-	-	-	-	-	-	-	-	-	-	-	-	-	-	-	-	-	-	-	-	-	-	-	-	-	-	-	-
LCAZH_0215	hypothetical protein	-	-	-	-	-	-	-	-	-	-	-	-	-	-	-	-	-	-	-	-	-	-	-	-	-	-	-	-	-	-
LCAZH_0264	gluconate permease	-	-	-	-	-	-	-	-	-	-	-	-	-	-	-	-	-	-	-	-	-	-	-	-	-	-	-	-	-	-
LCAZH_0266	ATP-binding cassette domain-containing protein	-	-	-	-	-	-	-	-	-	-	-	-	-	-	-	-	-	-	-	-	-	-	-	-	-	-	-	-	-	-
LCAZH_0308	PD-(D/E)XK nuclease family protein	K10844	-	-	-	-	-	-	-	-	-	-	-	-	-	-	-	-	-	-	-	-	-	-	-	-	-	-	-	-	-
LCAZH_0375	flavocytochrome c	K00244	-	-	-	-	-	-	-	-	-	-	-	-	-	-	-	-	-	-	-	-	-	-	-	-	-	-	-	-	-
LCAZH_0431	FAD-dependent oxidoreductase	K05910	-	-	-	-	-	-	-	-	-	-	-	-	-	-	-	-	-	-	-	-	-	-	-	-	-	-	-	-	-
LCAZH_0562	SDR family oxidoreductase	-	-	-	-	-	-	-	-	-	-	-	-	-	-	-	-	-	-	-	-	-	-	-	-	-	-	-	-	-	-
LCAZH_0577	Dyp-type peroxidase	K07223	-	-	-	-	-	-	-	-	-	-	-	-	-	-	-	-	-	-	-	-	-	-	-	-	-	-	-	-	-
LCAZH_0578	MgtC/SapB family protein	-	-	-	-	-	-	-	-	-	-	-	-	-	-	-	-	-	-	-	-	-	-	-	-	-	-	-	-	-	-
LCAZH_0603	PTS sugar transporter subunit IIA	-	-	-	-	-	-	-	-	-	-	-	-	-	-	-	-	-	-	-	-	-	-	-	-	-	-	-	-	-	-
LCAZH_0671	transcriptional repressor LexA	-	-	-	-	-	-	-	-	-	-	-	-	-	-	-	-	-	-	-	-	-	-	-	-	-	-	-	-	-	-
LCAZH_0702	aldo/keto reductase	K06221	-	-	-	-	-	-	-	-	-	-	-	-	-	-	-	-	-	-	-	-	-	-	-	-	-	-	-	-	-
LCAZH_0718	bifunctional acetaldehyde-CoA/alcoholdehydrogenase	K04072	[C][C]	-	-	-	-	-	-	-	-	-	-	-	-	-	-	-	-	-	-	-	-	-	-	-	-	-	-	-	-
LCAZH_0734	endonuclease MutS2	K07456	-	-	-	-	-	-	-	-	-	-	-	-	-	-	-	-	-	-	-	-	-	-	-	-	-	-	-	-	-
LCAZH_0907	ATP-dependent Clp endopeptidase proteolyticsubunit ClpP	-	-	-	-	-	-	-	-	-	-	-	-	-	-	-	-	-	-	-	-	-	-	-	-	-	-	-	-	-	-
LCAZH_0924	glycoside hydrolase family 65 protein	K00691	[G]	-	-	-	-	-	-	-	-	-	-	-	-	-	-	-	-	-	-	-	-	-	-	-	-	-	-	-	-
LCAZH_1023	hypothetical protein	-	-	-	-	-	-	-	-	-	-	-	-	-	-	-	-	-	-	-	-	-	-	-	-	-	-	-	-	-	-
LCAZH_1027	Y-family DNA polymerase	K03502	-	-	-	-	-	-	-	-	-	-	-	-	-	-	-	-	-	-	-	-	-	-	-	-	-	-	-	-	-
LCAZH_1039	diacylglycerol kinase	K07029	-	-	-	-	-	-	-	-	-	-	-	-	-	-	-	-	-	-	-	-	-	-	+	+	-	-	-	-	-
LCAZH_1109	GRP family sugar transporter	-	-	-	-	-	-	-	-	-	-	-	-	-	-	-	-	-	-	-	-	-	-	-	-	-	-	-	-	-	-
LCAZH_1179	helix-turn-helix transcriptional regulator	K20391	-	-	-	-	-	-	-	-	-	-	-	-	-	-	-	-	-	-	-	-	-	-	-	-	-	-	-	-	-
LCAZH_1185	YueI family protein	-	-	-	-	-	-	-	-	-	-	-	-	-	-	-	-	-	++	-	-	-	-	-	-	-	-	-	-	-	-
LCAZH_1186	DUF1054 domain-containing protein	-	-	-	-	-	-	-	-	-	-	-	-	-	-	-	-	-	++	-	-	-	-	-	-	-	-	-	-	-	-
LCAZH_1240	redox-sensing transcriptional repressor Rex	K01926	-	-	-	-	-	-	-	-	-	-	-	-	-	-	-	-	-	-	-	-	-	-	-	-	-	-	-	-	-
LCAZH_1277	5-bromo-4-chloroindolyl phosphate hydrolysisfamily protein	-	-	-	-	-	-	-	-	-	-	-	-	-	-	-	-	-	-	-	-	-	-	-	-	-	-	-	-	-	-
LCAZH_1278	NUDIX hydrolase	K01515	-	-	-	-	-	-	-	-	-	-	-	-	-	-	-	-	-	-	-	-	-	-	-	-	-	-	-	-	-
LCAZH_1331	ABC transporter substrate-bindingprotein/permease	K23059|K17077|K10037|K02029|K02030	-	-	-	-	-	-	-	-	-	-	-	-	-	-	-	-	-	-	-	-	-	-	-	-	-	-	-	-	-
LCAZH_1333	excinuclease ABC subunit UvrC	K03703	[L]	-	-	-	-	-	-	-	-	-	-	-	-	-	-	-	-	-	-	-	-	-	-	-	-	-	-	-	-
LCAZH_1337	DeoR/GlpR transcriptional regulator	K03436	-	-	-	-	-	-	-	-	-	-	-	-	-	-	-	-	-	-	-	-	-	-	-	-	-	-	-	-	-
LCAZH_1338	GTPase ObgE	K03979	[R]	-	-	-	-	-	-	-	-	-	-	-	-	-	-	-	-	-	-	-	-	-	-	-	-	-	-	-	-
LCAZH_1344	ATP-dependent chaperone ClpB	K03695	[O]	-	-	-	-	-	-	-	-	-	-	-	-	-	-	-	-	-	-	-	-	-	-	-	-	-	-	-	-
LCAZH_1403	tyrosine recombinase XerS	-	-	-	-	-	-	-	-	-	-	-	-	-	-	-	-	-	-	-	-	-	-	-	-	-	-	-	-	-	-
LCAZH_1442	carbamoyl phosphate synthase small subunit	K01956	[EF]	-	-	-	-	-	-	-	-	-	-	-	-	-	-	-	-	-	-	+	-	-	-	-	-	-	-	-	-
LCAZH_1462	peptidase M13	K07386	-	-	-	-	-	-	-	-	-	-	-	-	-	-	-	-	-	-	-	-	-	-	-	-	-	-	-	-	-
LCAZH_1463	lipoate--protein ligase	K03800	-	-	-	-	-	-	-	-	-	-	-	-	-	-	-	-	-	-	-	-	-	-	-	-	-	-	-	-	-
LCAZH_1464	hypothetical protein	-	-	-	-	-	-	-	-	-	-	-	-	-	-	-	-	-	-	-	-	-	-	-	-	-	-	-	-	-	-
LCAZH_1554	heat-inducible transcriptional repressor HrcA	K03705	-	-	-	-	-	-	-	-	-	-	-	-	-	-	-	-	-	-	-	-	-	-	-	-	-	-	-	-	-
LCAZH_1643	MerR family transcriptional regulator	-	-	-	-	-	-	-	-	-	-	-	-	-	-	-	-	-	-	-	-	-	-	-	-	-	-	-	-	-	-
LCAZH_1644	ornithine decarboxylase	-	-	-	-	-	-	-	-	-	-	-	-	-	-	-	-	-	-	-	-	-	-	-	-	-	-	-	-	-	-
LCAZH_1680	YqeG family HAD IIIA-type phosphatase	K07015	-	-	-	-	-	-	-	-	-	-	-	-	-	-	-	-	-	-	-	-	-	-	-	-	-	-	-	-	-
LCAZH_1681	VOC family protein	-	-	-	-	-	-	-	-	-	-	-	-	-	-	-	-	-	-	-	-	-	-	-	-	-	-	-	-	-	-
LCAZH_1736	CopY/TcrY family copper transport repressor	-	-	-	-	-	-	-	-	-	-	-	-	-	-	-	-	-	-	-	-	-	-	-	-	-	-	-	-	-	-
LCAZH_1799	N-acetylglucosamine-6-phosphate deacetylase	K01443	[G]	-	-	-	-	-	-	-	-	-	-	-	-	-	-	-	-	-	-	-	-	-	-	-	-	-	-	-	-
LCAZH_1808	hypothetical protein	-	-	-	-	-	-	-	-	-	-	-	-	-	-	-	-	-	-	-	-	-	-	-	-	-	-	-	-	-	-
LCAZH_1848	hypothetical protein	-	-	-	-	-	-	-	-	-	-	-	-	-	-	-	-	-	-	-	-	-	-	-	-	-	-	-	-	-	-
LCAZH_1865	NADPH-dependent F420 reductase	-	-	-	-	-	-	-	-	-	-	-	-	-	-	-	-	-	-	-	-	-	-	-	-	-	-	-	-	-	-
LCAZH_1866	PadR family transcriptional regulator	K10947	-	-	-	-	-	-	-	-	-	-	-	-	-	-	-	-	-	-	-	-	-	-	-	-	-	-	-	-	-
LCAZH_1876	GntR family transcriptional regulator	-	-	-	-	-	-	-	-	-	-	-	-	-	-	-	-	-	-	-	-	-	-	-	-	-	-	-	-	-	-
LCAZH_1964	transcriptional repressor	K02076	-	-	-	-	-	-	-	-	-	-	-	-	-	-	-	-	-	-	-	-	-	-	-	-	-	-	-	-	-
LCAZH_1969	tyrosine--tRNA ligase	-	-	-	-	-	-	-	-	-	-	-	-	-	-	-	-	-	-	-	-	-	-	-	-	-	-	-	-	-	-
LCAZH_2032	(Fe-S)-binding protein	K18928	-	-	-	-	-	-	-	-	-	-	-	-	-	-	-	-	-	-	-	-	-	-	-	-	-	-	-	-	-
LCAZH_2062	alpha-glucosidase	-	[G]	-	-	-	-	-	-	-	-	-	-	-	-	-	-	-	-	-	-	-	-	-	-	-	-	-	-	-	-
LCAZH_2063	LacI family DNA-binding transcriptionalregulator	K02529	-	-	-	-	-	-	-	-	-	-	-	-	-	-	-	-	-	-	-	-	-	-	-	-	-	-	-	-	-
LCAZH_2079	MarR family transcriptional regulator	-	-	-	-	-	-	-	-	-	-	-	-	-	-	-	-	-	-	-	-	-	-	-	-	-	-	-	-	-	-
LCAZH_2205	APC family permease	-	-	-	-	-	-	-	-	-	-	-	-	-	-	-	-	-	-	-	-	-	-	-	-	-	-	-	-	-	-
LCAZH_2208	co-chaperone GroES	-	-	-	-	-	-	-	-	-	-	-	-	-	-	-	-	-	-	-	-	-	-	-	-	-	-	-	-	-	-
LCAZH_2209	CPBP family intramembrane metalloprotease	K07052	-	-	-	-	-	-	-	-	-	-	-	-	-	-	-	-	-	-	-	-	-	-	-	-	-	-	-	-	-
LCAZH_2220	hypothetical protein	-	-	-	-	-	-	-	-	-	-	-	-	-	-	-	-	-	-	-	-	-	-	-	-	-	-	-	-	-	-
LCAZH_2239	hypothetical protein	-	-	-	-	-	-	-	-	-	-	-	-	-	-	-	-	-	-	-	-	-	-	-	-	-	-	-	-	-	-
LCAZH_2326	hypothetical protein	-	-	-	-	-	-	-	-	-	-	-	-	-	-	-	-	-	-	-	-	-	-	-	-	-	-	-	-	-	-
LCAZH_2335	DUF2075 domain-containing protein	K09384	-	-	-	-	-	-	-	-	-	-	-	-	-	-	-	-	-	-	-	-	-	-	-	-	-	-	-	-	-
LCAZH_2336	DUF2974 domain-containing protein	-	-	-	-	-	-	-	-	-	-	-	-	-	-	-	-	-	-	-	-	-	-	-	-	-	-	-	-	-	-
LCAZH_2378	Nramp family divalent metal transporter	K03322	[P]	-	-	-	-	-	-	-	-	-	-	-	-	-	-	-	-	-	-	-	-	-	-	-	-	-	-	-	-
LCAZH_2383	multicopper oxidase domain-containing protein	K14588	-	-	-	-	-	-	-	-	-	-	-	-	-	-	-	-	-	-	-	-	-	-	-	-	-	-	-	-	-
LCAZH_2384	hypothetical protein	-	-	-	-	-	-	-	-	-	-	-	-	-	-	-	-	-	-	-	-	-	-	-	-	-	-	-	-	-	-
LCAZH_2385	cation transporter	-	-	-	-	-	-	-	-	-	-	-	-	-	-	-	-	-	-	-	-	-	-	-	-	-	-	-	-	-	-
LCAZH_2393	metal ABC transporter solute-binding protein	-	-	-	-	-	-	-	-	-	-	-	-	-	-	-	-	-	-	-	-	-	-	-	-	-	-	-	-	-	-
LCAZH_2435	hypothetical protein	-	-	-	-	-	-	-	-	-	-	-	-	-	-	-	-	-	-	-	-	-	-	-	-	-	-	-	-	-	-
LCAZH_2473	peroxiredoxin	-	-	-	-	-	-	-	-	-	-	-	-	-	-	-	-	-	-	-	-	-	-	-	-	-	-	-	-	-	-
LCAZH_2483	CtsR family transcriptional regulator	-	-	-	-	-	-	-	-	-	-	-	-	-	-	-	-	-	-	-	-	-	-	-	-	-	-	-	-	-	-
LCAZH_2513	peptidoglycan binding domain-containing protein	-	-	-	-	-	-	-	-	-	-	-	-	-	-	-	-	-	-	-	-	-	-	-	-	-	-	-	-	-	-
LCAZH_2563	aldose 1-epimerase family protein	-	-	-	-	-	-	-	-	-	-	-	-	-	-	-	-	-	-	-	-	-	-	-	-	-	-	-	-	-	-
LCAZH_2811	Hsp20/alpha crystallin family protein	-	-	-	-	-	-	-	-	-	-	-	-	-	-	-	-	-	-	-	-	-	-	-	-	-	-	-	-	-	-
LCAZH_2829	GntR family transcriptional regulator	-	-	-	-	-	-	-	-	-	-	-	-	-	-	-	-	-	-	-	-	-	-	-	-	-	-	-	-	-	-
LCAZH_2830	PTS sugar transporter subunit IIB	-	-	-	-	-	-	-	-	-	-	-	-	-	-	-	-	-	-	-	-	-	-	-	-	-	-	-	-	-	-
LCAZH_2864	ABC transporter substrate-bindingprotein/permease	K10036|K10037|K02029|K02030	-	-	-	-	-	-	-	-	-	-	-	-	-	-	-	-	-	-	-	-	-	-	-	-	-	-	-	-	-
LCAZH_2865	GNAT family N-acetyltransferase	K03817	-	-	-	-	-	-	-	-	-	-	-	-	-	-	-	-	-	-	-	-	-	-	-	-	-	-	-	-	-
LCAZH_2873	aspartate ammonia-lyase	-	-	-	-	-	-	-	-	-	-	-	-	-	-	-	-	-	-	-	-	-	-	-	-	-	-	-	-	-	-
LCAZH_2896	glucosamine-6-phosphate deaminase	K02564	-	-	-	-	-	-	-	-	-	-	-	-	-	-	-	-	-	-	-	-	-	-	-	-	-	-	-	-	-
1: Locus ID of Lacticaseibacillus paracasei Zhang genome; 2: the number of metylation sites is marked with "+".
