# Supplementary material for: Roles of adenine methylation in the physiology of Lacticaseibacillus paracasei
Source: Nat Commun. 2023 May 6;14:2635. doi: 10.1038/s41467-023-38291-1 (PMC10164179; doi:10.1038/s41467-023-38291-1)
Supplement: Supplementary file 7 — Supplementary Data 5 [file 41467_2023_38291_MOESM7_ESM.xlsx]

## Sheet: Supplementary Data 5
Supplementary Data 5 Information of primers used in real time-quantitative polymerase chain reactions (RT-qPCRs).
Gene	Forward (5’-3’)	Reverse (5’-3’)
GAPD	CTTTCCCTGGTGAAGTTAG	GTTCAGGAAGTAAGCCATT
LCAZH_0407	ATGCGGGTATTCCTTTCTCC	TTGCCTTCGTACTGGACTTG
LCAZH_2645	GGAGCAGGCTGGTGCGTAT	GTCGTCTGACCCGTGAAAT
LCAZH_0402	GGCATTGCTAAAGACCCTG	GAAGTTCATCCCGCCAAGA
LCAZH_0405	AAGAAATTGACGGCGAGAC	AAGCGATAACCACGGAAGT
LCAZH_0406	ATGGCAAGACCTTGTGGTT	CTATTTGGCTTTGGGCGTA
LCAZH_0403	AGGAATACCCGATGGATGG	ATTACCTGGACCGACAACA
LCAZH_1335	ACGTGCCATAACTGGGTCAA	AACGCAACGCTGGTCTTTCT
LCAZH_1337	ATCGCTGATAACTGGTTGGG	ATCGGTTTGATGTTGCCTTT
LCAZH_1336	CAGCAGCGTCAATGGTAGGA	GGCAAAGGCATCAATGTGAG
LCAZH_1838	ACTGATAATCCGCTTTGGA	CGGCTAACCGTGCTGTCTA
LCAZH_1360	TTTGCTTGGTGGGTTATT	AGTGTCAGGCTTGCGGTA
