# Supplementary material for: Roles of adenine methylation in the physiology of Lacticaseibacillus paracasei
Source: Nat Commun. 2023 May 6;14:2635. doi: 10.1038/s41467-023-38291-1 (PMC10164179; doi:10.1038/s41467-023-38291-1)
Supplement: Supplementary file 9 — Source Data [file 41467_2023_38291_MOESM9_ESM.xlsx]

## Sheet: Fig1a
Strain	IMAU10004	IMAU10043	IMAU10510	IMAU10557	IMAU10685	IMAU11646	IMAU11652	IMAU30101	IMAU60143	IMAU70001	IMAU70017	IMAU70018	IMAU70024	IMAU70027	IMAU70038	IMAU70046	IMAU70057	IMAU70061	IMAU70083	IMAU80010	IMAU80040	IMAU80044	IMAU80047	IMAU80048	IMAU80077	IMAU80079	IMAU80116	L. paracasei Zhang
IMAU10004	100	98.4878	98.4272	98.4309	98.5134	98.4315	98.4891	98.4853	98.3833	99.608	99.6116	98.2795	98.4771	99.5712	98.4863	98.5245	98.5307	98.3455	98.4501	98.4764	98.5223	98.5149	98.4974	98.562	98.5104	98.4948	99.6506	98.4871
IMAU10043	98.4878	100	98.5027	98.5019	98.4406	98.4468	98.5935	99.9956	98.419	98.3892	98.4824	98.4264	98.4347	98.4888	98.4072	98.4949	98.5167	98.2664	98.3116	98.4584	98.4083	98.5059	98.488	98.5193	98.4534	98.4617	98.5225	99.9979
IMAU10510	98.4272	98.5027	100	99.1718	98.4181	98.4233	98.9524	98.5041	98.2902	98.44	98.5408	98.315	99.4208	98.5076	99.3558	98.544	99.323	98.4723	99.2898	99.3129	99.3663	98.5779	98.5353	99.3896	99.441	99.4662	98.4565	98.5036
IMAU10557	98.4309	98.5019	99.1718	100	98.4259	98.4616	98.4642	98.5001	98.4395	98.4107	98.5329	98.3401	99.24	98.5349	99.1973	98.5304	99.345	98.5049	99.3703	99.1191	99.0994	98.3672	98.4878	99.2102	99.2823	99.3265	98.4737	98.5019
IMAU10685	98.5134	98.4406	98.4181	98.4259	100	98.4993	98.5206	98.4459	98.432	98.4636	98.5372	98.4526	98.4637	98.4103	98.4685	98.5313	98.5102	98.4258	98.4766	98.5295	98.418	98.4656	98.4003	98.4276	98.5112	98.4806	98.4813	98.4411
IMAU11646	98.4315	98.4468	98.4233	98.4616	98.4993	100	98.464	98.4605	98.5115	98.4124	98.5031	98.3501	98.4639	98.3681	98.4535	98.5513	98.5528	98.165	98.4655	98.4743	98.3636	98.4392	98.4291	98.463	98.4505	98.4705	98.5033	98.447
IMAU11652	98.4891	98.5935	98.9524	98.4642	98.5206	98.464	100	98.6176	98.3635	98.4966	98.5283	98.4645	98.863	98.4855	98.8899	98.4764	99.0137	98.4773	98.8393	98.8541	99.052	98.4807	98.4788	99.0563	98.898	98.9746	98.4396	98.5963
IMAU30101	98.4853	99.9956	98.5041	98.5001	98.4459	98.4605	98.6176	100	98.4189	98.3984	98.4896	98.4223	98.4345	98.4946	98.4132	98.4992	98.5222	98.279	98.3847	98.4639	98.4185	98.5115	98.4874	98.5315	98.4588	98.4675	98.5286	99.9973
IMAU60143	98.3833	98.419	98.2902	98.4395	98.432	98.5115	98.3635	98.4189	100	98.383	98.3397	98.3075	98.242	98.2618	98.4237	98.4724	98.3523	98.2811	98.2856	98.4365	98.3629	98.536	98.4494	98.4888	98.3576	98.3709	98.2664	98.4195
IMAU70001	99.608	98.3892	98.44	98.4107	98.4636	98.4124	98.4966	98.3984	98.383	100	99.9359	98.4063	98.5122	99.4285	98.2937	98.4784	98.4614	98.212	98.3058	98.4682	98.4977	98.4723	98.491	98.5349	98.5285	98.4384	99.5439	98.3888
IMAU70017	99.6116	98.4824	98.5408	98.5329	98.5372	98.5031	98.5283	98.4896	98.3397	99.9359	100	98.506	98.5566	99.441	98.4585	98.5118	98.5084	98.4456	98.4077	98.5138	98.5031	98.5659	98.5229	98.556	98.5281	98.5151	99.578	98.4817
IMAU70018	98.2795	98.4264	98.315	98.3401	98.4526	98.3501	98.4645	98.4223	98.3075	98.4063	98.506	100	98.3641	98.4893	98.4301	98.434	98.4007	98.5133	98.3951	98.4428	98.3748	99.129	99.1503	98.4515	98.4015	98.4201	98.3554	98.4262
IMAU70024	98.4771	98.4347	99.4208	99.24	98.4637	98.4639	98.863	98.4345	98.242	98.5122	98.5566	98.3641	100	98.4761	99.612	98.5301	99.405	98.4927	99.5549	99.539	99.6303	98.5555	98.4905	99.597	99.5363	99.5807	98.4756	98.4341
IMAU70027	99.5712	98.4888	98.5076	98.5349	98.4103	98.3681	98.4855	98.4946	98.2618	99.4285	99.441	98.4893	98.4761	100	98.5264	98.5757	98.5073	98.4044	98.4232	98.529	98.4537	98.5253	98.4722	98.507	98.5033	98.4967	99.5258	98.4876
IMAU70038	98.4863	98.4072	99.3558	99.1973	98.4685	98.4535	98.8899	98.4132	98.4237	98.2937	98.4585	98.4301	99.612	98.5264	100	98.483	99.3847	98.3692	99.3911	99.5249	99.6384	98.5465	98.6344	99.6524	99.4899	99.4531	98.4352	98.4065
IMAU70046	98.5245	98.4949	98.544	98.5304	98.5313	98.5513	98.4764	98.4992	98.4724	98.4784	98.5118	98.434	98.5301	98.5757	98.483	100	98.4976	98.4367	98.4635	98.5165	98.5069	98.4743	98.514	98.591	98.527	98.5293	98.4898	98.4986
IMAU70057	98.5307	98.5167	99.323	99.345	98.5102	98.5528	99.0137	98.5222	98.3523	98.4614	98.5084	98.4007	99.405	98.5073	99.3847	98.4976	100	98.4756	99.5271	99.4825	99.604	98.4544	98.4986	99.6205	99.473	99.4995	98.56	98.516
IMAU70061	98.3455	98.2664	98.4723	98.5049	98.4258	98.165	98.4773	98.279	98.2811	98.212	98.4456	98.5133	98.4927	98.4044	98.3692	98.4367	98.4756	100	98.3737	98.434	98.5098	98.5284	98.6226	98.498	98.3005	98.411	98.3012	98.2654
IMAU70083	98.4501	98.3116	99.2898	99.3703	98.4766	98.4655	98.8393	98.3847	98.2856	98.3058	98.4077	98.3951	99.5549	98.4232	99.3911	98.4635	99.5271	98.3737	100	99.4818	99.5178	98.3623	98.3628	99.5221	99.4803	99.5234	98.3726	98.2971
IMAU80010	98.4764	98.4584	99.3129	99.1191	98.5295	98.4743	98.8541	98.4639	98.4365	98.4682	98.5138	98.4428	99.539	98.529	99.5249	98.5165	99.4825	98.434	99.4818	100	99.4849	98.4038	98.4828	99.5675	99.4624	99.491	98.4762	98.4578
IMAU80040	98.5223	98.4083	99.3663	99.0994	98.418	98.3636	99.052	98.4185	98.3629	98.4977	98.5031	98.3748	99.6303	98.4537	99.6384	98.5069	99.604	98.5098	99.5178	99.4849	100	98.5402	98.4721	99.9297	99.5381	99.6058	98.5439	98.4079
IMAU80044	98.5149	98.5059	98.5779	98.3672	98.4656	98.4392	98.4807	98.5115	98.536	98.4723	98.5659	99.129	98.5555	98.5253	98.5465	98.4743	98.4544	98.5284	98.3623	98.4038	98.5402	100	99.9679	98.6175	98.5372	98.5028	98.4471	98.5051
IMAU80047	98.4974	98.488	98.5353	98.4878	98.4003	98.4291	98.4788	98.4874	98.4494	98.491	98.5229	99.1503	98.4905	98.4722	98.6344	98.514	98.4986	98.6226	98.3628	98.4828	98.4721	99.9679	100	98.5695	98.5105	98.4612	98.412	98.4877
IMAU80048	98.562	98.5193	99.3896	99.2102	98.4276	98.463	99.0563	98.5315	98.4888	98.5349	98.556	98.4515	99.597	98.507	99.6524	98.591	99.6205	98.498	99.5221	99.5675	99.9297	98.6175	98.5695	100	99.6041	99.6338	98.6102	98.5186
IMAU80077	98.5104	98.4534	99.441	99.2823	98.5112	98.4505	98.898	98.4588	98.3576	98.5285	98.5281	98.4015	99.5363	98.5033	99.4899	98.527	99.473	98.3005	99.4803	99.4624	99.5381	98.5372	98.5105	99.6041	100	99.9806	98.453	98.4352
IMAU80079	98.4948	98.4617	99.4662	99.3265	98.4806	98.4705	98.9746	98.4675	98.3709	98.4384	98.5151	98.4201	99.5807	98.4967	99.4531	98.5293	99.4995	98.411	99.5234	99.491	99.6058	98.5028	98.4612	99.6338	99.9806	100	98.4734	98.4609
IMAU80116	99.6506	98.5225	98.4565	98.4737	98.4813	98.5033	98.4396	98.5286	98.2664	99.5439	99.578	98.3554	98.4756	99.5258	98.4352	98.4898	98.56	98.3012	98.3726	98.4762	98.5439	98.4471	98.412	98.6102	98.453	98.4734	100	98.5217
L. paracasei Zhang	98.4871	99.9979	98.5036	98.5019	98.4411	98.447	98.5963	99.9973	98.4195	98.3888	98.4817	98.4262	98.4341	98.4876	98.4065	98.4986	98.516	98.2654	98.2971	98.4578	98.4079	98.5051	98.4877	98.5186	98.4352	98.4609	98.5217	100

## Sheet: Fig1b
Genome	1	2	3	4	5	6	7	8	9	10	11	12	13	14	15	16	17	18	19	20	21	22	23	24	25	26	27	28	29	30	31	32	33	34	35	36	37	38	39	40	41	42	43	44	45	46	47	48	49
s1	2921	2618	2968	2847	2659	2999	2799	2937	2913	2844	2884	2617	2885	3045	2884	2760	2885	2617	2921	2914	2981	2989	2818	2885	2872	2999	2617	2913	2844	2570	2884	2914	2968	2913	2847	2818	2660	2937	2570	2659	2847	2799	2885	2617	2991	2760	2989	2913	2833
s2	3458	3216	3521	3388	3354	3420	3197	3460	3479	3405	3421	3407	3377	3476	3145	3252	3335	3332	3530	3423	3439	3567	3286	3472	3218	3545	3423	3253	3451	3418	3230	3476	3521	3450	3316	3383	3357	3388	3283	3198	3347	3304	3419	3122	3458	3149	3267	3465	3250
s3	3814	3575	3754	3755	3699	3786	3465	3924	3866	3589	3668	3780	3628	3816	3384	3815	3621	3670	3779	3651	3777	3795	3776	3684	3614	3884	3957	3593	3928	3722	3468	3763	3908	3634	3571	3646	3420	3563	3738	3665	3713	3523	3669	3542	3698	3709	3709	3826	3600
s4	4107	3803	3977	4085	4080	4122	3761	4163	4158	3962	4054	4092	3965	4052	3752	4210	3912	4038	3854	4001	4197	4194	4146	4032	3887	4212	4163	3945	4113	3916	3531	4206	4163	3981	3928	4038	3864	3835	3966	3984	4013	3835	3923	4091	4017	4065	4105	4167	4031
s5	4306	4131	4367	4260	4158	4379	4227	4308	4424	4283	4269	4434	4216	4247	4166	4537	4319	4362	4092	4214	4418	4388	4508	4272	4250	4454	4438	4272	4326	4371	3995	4507	4367	4202	4202	4100	4210	4025	4068	4279	4192	4065	4043	4154	4237	4453	4286	4456	4094
s6	4465	4482	4656	4593	4482	4722	4570	4532	4645	4499	4490	4789	4517	4473	4534	4741	4480	4557	4365	4521	4657	4709	4718	4615	4427	4658	4749	4430	4675	4597	4384	4748	4566	4401	4416	4285	4377	4404	4388	4605	4460	4481	4262	4535	4543	4705	4621	4662	4366
s7	4784	4830	4732	4874	4736	4987	4681	4593	4880	4604	4673	4959	4812	4664	4827	4804	4692	4704	4592	4767	4935	4936	4945	4858	4543	4856	4993	4742	4936	4819	4688	5047	4627	4702	4824	4557	4630	4692	4752	4801	4790	4675	4534	4807	4781	4889	4929	4808	4648
s8	4990	4907	4896	5065	4887	5226	4998	4782	5036	4883	4921	5178	5045	5024	5054	5093	5030	4975	4821	5077	5078	5092	5096	5093	4726	4956	5296	4907	5016	5138	4885	5413	4946	4949	4887	4723	4941	5000	4988	5081	4870	4876	4719	5038	5089	5241	5126	5061	4875
s9	5291	5176	5195	5326	5197	5359	5241	4938	5231	5139	5059	5337	5321	5269	5184	5281	5333	5190	4984	5228	5341	5327	5250	5180	4886	5106	5437	5127	5195	5409	5154	5583	5193	5085	5142	4977	5178	5183	5170	5310	5233	5164	4936	5311	5376	5423	5324	5278	5170
s10	5543	5346	5359	5470	5258	5534	5479	5105	5458	5437	5326	5456	5496	5380	5423	5517	5496	5360	5288	5476	5629	5405	5427	5351	5096	5392	5595	5317	5458	5579	5338	5831	5255	5374	5338	5040	5436	5412	5379	5478	5532	5398	5100	5509	5559	5613	5458	5356	5402
s11	5698	5649	5437	5656	5401	5698	5629	5168	5717	5633	5477	5619	5559	5459	5602	5599	5602	5653	5385	5813	5772	5542	5530	5482	5298	5570	5893	5464	5561	5776	5535	6049	5416	5452	5428	5342	5628	5601	5611	5683	5766	5575	5249	5685	5781	5765	5756	5556	5477
s12	5805	5842	5533	5734	5680	5985	5692	5321	5992	5805	5594	5854	5661	5658	5782	5660	5795	5839	5447	6066	5985	5788	5820	5746	5513	5648	6074	5633	5746	5966	5704	6112	5608	5597	5678	5604	5762	5892	5782	5845	5944	5791	5571	5908	6053	5828	5904	5730	5745
s13	6062	5960	5658	5938	5900	6208	5795	5425	6224	5986	5811	6061	5976	5881	5943	5740	5959	5963	5746	6211	6115	5988	6018	5935	5711	5952	6298	5696	5842	6178	5765	6295	5881	5744	5756	5903	5865	5955	6051	5979	6186	5918	5829	6054	6237	6024	6004	5875	5824
s14	6214	6095	5897	6105	6093	6448	6089	5507	6350	6286	6019	6339	6268	5942	6235	5939	6022	6174	5957	6346	6410	6269	6173	6013	5962	6121	6465	5962	5940	6377	6075	6453	6091	5974	6049	6056	6047	6155	6193	6041	6387	5998	6102	6222	6410	6105	6241	6136	6110
s15	6377	6246	6060	6255	6286	6580	6328	5707	6626	6419	6169	6419	6464	6118	6405	6083	6227	6335	6165	6530	6488	6420	6321	6201	6275	6259	6625	6040	6219	6608	6278	6588	6241	6136	6267	6232	6249	6217	6391	6128	6501	6285	6382	6301	6485	6285	6424	6328	6259
s16	6675	6424	6229	6420	6427	6762	6426	6019	6765	6619	6446	6666	6584	6267	6539	6252	6431	6502	6286	6806	6656	6557	6542	6351	6411	6357	6700	6290	6424	6832	6353	6748	6369	6385	6328	6528	6468	6402	6470	6220	6579	6482	6658	6395	6720	6364	6595	6505	6428
s17	6867	6590	6371	6579	6608	6840	6612	6164	6860	6697	6651	6824	6759	6505	6680	6359	6493	6635	6437	6927	6884	6794	6707	6431	6700	6418	6847	6474	6558	6895	6447	6898	6444	6564	6512	6762	6637	6620	6652	6400	6727	6630	6792	6593	6912	6489	6658	6715	6587
s18	6945	6890	6614	6658	6687	7041	6841	6307	7028	6928	6806	7029	6913	6719	6760	6529	6700	6807	6573	7007	7057	6946	6939	6664	6761	6598	6925	6557	6619	7042	6737	7061	6592	6771	6718	6953	6726	6771	6855	6519	6890	6796	6888	6774	7061	6550	6861	6880	6707
s19	7036	7054	6765	6733	6858	7118	7008	6465	7169	6989	7083	7168	7092	6846	6838	6703	6936	6882	6813	7109	7207	7081	7014	6831	6914	6798	7074	6841	6821	7215	6921	7164	6735	6834	6798	7046	6802	6898	7026	6659	7118	6901	6968	6968	7343	6628	7137	6943	6880
s20	7230	7278	7044	6794	7067	7281	7274	6663	7266	7138	7195	7435	7289	6983	7009	6935	7058	6945	6990	7293	7337	7156	7205	6974	7127	7074	7186	7119	6896	7293	7087	7350	6883	7123	7009	7187	6942	7075	7087	6894	7257	7037	7110	7030	7495	6908	7287	7004	7027
s21	7387	7369	7121	6939	7129	7398	7335	6901	7457	7232	7257	7513	7350	7215	7249	7113	7247	7007	7069	7517	7400	7306	7397	7112	7189	7209	7381	7384	7171	7411	7367	7531	7155	7258	7144	7292	7087	7357	7180	7176	7332	7204	7311	7187	7574	7063	7520	7170	7228
s22	7654	7556	7353	7001	7391	7478	7470	7145	7519	7351	7335	7576	7618	7403	7520	7308	7513	7085	7262	7652	7625	7473	7546	7176	7387	7403	7530	7544	7312	7557	7446	7684	7384	7339	7241	7407	7327	7615	7317	7307	7479	7424	7541	7322	7637	7293	7598	7252	7497
s23	7767	7636	7538	7278	7471	7540	7587	7424	7622	7470	7609	7656	7733	7557	7616	7411	7592	7263	7447	7818	7763	7536	7609	7237	7586	7621	7674	7661	7544	7822	7568	7745	7581	7607	7379	7568	7594	7690	7419	7368	7664	7606	7705	7588	7805	7555	7737	7484	7722
s24	7928	7791	7600	7546	7614	7629	7662	7621	7763	7697	7670	7749	7812	7653	7880	7583	7670	7535	7525	7895	7843	7625	7688	7506	7688	7767	7763	7830	7665	7897	7732	7838	7674	7867	7547	7726	7655	7845	7609	7526	7741	7876	7767	7706	7898	7694	7885	7745	7800
s25	8040	7853	7769	7734	7769	7893	7798	7888	8027	7961	7895	7810	7946	7733	7943	7801	7745	7624	7657	8025	7904	7849	7749	7766	7875	7905	8031	7891	7802	8031	7868	7927	7765	7928	7686	7883	7768	7942	7747	7793	7854	7951	7845	7869	8014	7843	8068	7838	7951
s26	8170	8071	7907	7992	8047	8027	7987	8050	8120	8036	8053	7994	8048	7991	8032	7913	7909	7886	7929	8104	8039	8105	7914	8033	7955	7967	8093	8049	7993	8120	8052	8079	7949	8087	7910	7972	7917	8072	8015	7871	7916	8172	7966	7972	8116	8035	8157	7917	8066
s27	8250	8173	8181	8127	8181	8173	8130	8128	8200	8127	8236	8130	8128	8093	8250	8177	8090	8051	8150	8166	8222	8250	8177	8200	8093	8047	8154	8232	8127	8181	8130	8236	8209	8232	8056	8047	8173	8150	8236	8056	8047	8249	8127	8047	8177	8128	8250	8177	8250
s28	8311	8311	8311	8311	8311	8311	8311	8311	8311	8311	8311	8311	8311	8311	8311	8311	8311	8311	8311	8311	8311	8311	8311	8311	8311	8311	8311	8311	8311	8311	8311	8311	8311	8311	8311	8311	8311	8311	8311	8311	8311	8311	8311	8311	8311	8311	8311	8311	8311
[truncated: 51 more columns]

## Sheet: Fig1c
Genome	1	2	3	4	5	6	7	8	9	10	11	12	13	14	15	16	17	18	19	20	21	22	23	24	25	26	27	28	29	30	31	32	33	34	35	36	37	38	39	40	41	42	43	44	45	46	47	48	49
s1	2921	2618	2968	2847	2659	2999	2799	2937	2913	2844	2884	2617	2885	3045	2884	2760	2885	2617	2921	2914	2981	2989	2818	2885	2872	2999	2617	2913	2844	2570	2884	2914	2968	2913	2847	2818	2660	2937	2570	2659	2847	2799	2885	2617	2991	2760	2989	2913	2833
s2	2400	2316	2436	2292	2294	2423	2539	2445	2433	2376	2384	2191	2392	2329	2585	2078	2396	2198	2372	2363	2341	2403	2331	2412	2591	2422	2176	2532	2374	2065	2313	2420	2436	2452	2330	2372	2284	2382	2120	2221	2346	2380	2403	2155	2377	2532	2606	2493	2334
s3	2283	2216	2296	2222	2054	2301	2472	2273	2287	2343	2262	2111	2332	2202	2530	2011	2222	2147	2265	2234	2272	2296	2266	2264	2275	2108	2100	2447	2246	2024	2275	2231	2266	2396	2195	2213	2278	2301	1987	2147	2246	2320	2354	1965	2231	2257	2339	2333	2136
s4	2190	2192	2274	2137	2025	2227	2422	2245	2236	1984	2178	2069	2267	2153	2389	1969	2202	2091	2261	2183	2218	2212	1984	2211	2132	2069	2077	2122	2145	2011	2275	2172	2246	2208	2169	2161	2187	2250	1967	2104	2231	2298	2331	1935	2155	2180	1979	2232	2105
s5	2128	2163	2166	2124	2025	2179	2233	2153	2222	1955	2132	2043	2182	2060	2271	1939	2139	2073	2113	2149	2125	2135	1969	2191	2106	2039	2053	2081	2078	1983	2180	2021	2173	2093	2158	2160	2166	2232	1967	2076	2145	2170	2331	1934	2114	2118	1953	2212	2105
s6	2089	1959	2143	2085	2012	1928	2169	2068	2201	1941	2099	2031	2132	2044	2176	1925	2109	2052	2087	2133	2109	2044	1952	2113	2088	2025	2034	2068	2057	1959	2133	2006	2082	2069	2147	2095	2158	2126	1944	2064	2129	2109	2221	1913	2071	2099	1937	2177	2065
s7	1928	1936	2141	1999	1977	1912	2169	2067	2163	1940	2084	2020	2114	2033	2155	1925	2090	2047	2069	2119	2098	2033	1941	2094	2088	2010	2026	2052	1978	1945	2116	1890	2081	2049	2109	2081	2142	2026	1936	2047	1928	2058	2187	1886	2049	2086	1911	2146	2038
s8	1920	1935	2122	1971	1968	1887	2129	2041	2098	1927	2050	2010	2091	2004	2131	1914	2063	2019	2046	2104	2088	2021	1933	2077	2074	2010	2009	2046	1977	1924	2104	1882	2067	2039	2109	2070	2103	1996	1928	1969	1927	2040	2150	1876	2035	2063	1898	2069	2022
s9	1898	1926	1904	1946	1957	1882	2094	2029	2044	1916	2041	2002	1967	1980	2104	1904	2053	1984	2038	2093	2076	2010	1912	2076	2069	1999	2003	2000	1968	1914	1979	1875	2033	2032	2039	2059	2094	1979	1920	1953	1906	2022	2084	1869	2002	2008	1886	2048	1886
s10	1857	1915	1892	1939	1956	1871	2051	2020	2034	1900	1967	1981	1960	1979	2080	1891	2044	1979	2026	2070	2064	2010	1903	2047	2060	1987	1984	1992	1958	1905	1953	1851	2033	2001	2033	2059	2021	1963	1907	1940	1888	2012	2078	1857	1993	1999	1879	2048	1877
s11	1850	1902	1892	1934	1949	1866	2020	2020	1956	1893	1955	1961	1958	1979	2066	1890	2044	1969	2026	2050	2056	2006	1902	2041	2039	1945	1854	1968	1957	1895	1940	1850	2023	2001	2032	2032	1988	1944	1901	1911	1886	1992	2068	1849	1976	1989	1867	2038	1876
s12	1849	1895	1892	1934	1929	1858	2018	2011	1854	1885	1955	1957	1958	1966	2061	1890	2000	1959	2025	2028	2035	1999	1881	1970	1998	1945	1832	1962	1945	1872	1934	1850	2015	1991	1956	2005	1983	1934	1892	1905	1876	1985	2030	1840	1850	1987	1861	2003	1856
s13	1827	1889	1886	1905	1903	1838	2017	2011	1838	1872	1932	1944	1943	1956	2010	1889	1991	1954	1883	1980	1992	1997	1862	1952	1990	1932	1824	1960	1945	1867	1933	1844	1987	1982	1956	1868	1982	1932	1872	1900	1859	1981	1956	1832	1842	1974	1860	1993	1856
s14	1820	1869	1874	1900	1889	1800	1856	2010	1818	1856	1916	1826	1841	1955	1870	1879	1989	1945	1871	1964	1860	1986	1855	1952	1910	1925	1819	1946	1945	1860	1921	1839	1974	1975	1945	1860	1973	1929	1867	1900	1838	1980	1947	1827	1835	1973	1820	1929	1844
s15	1811	1864	1867	1894	1888	1792	1821	1987	1807	1849	1892	1825	1828	1947	1864	1872	1961	1938	1866	1934	1860	1972	1848	1923	1891	1901	1813	1946	1933	1824	1918	1836	1936	1966	1924	1850	1968	1928	1848	1899	1834	1860	1936	1827	1834	1943	1797	1921	1835
s16	1798	1839	1861	1881	1881	1785	1821	1857	1801	1829	1794	1808	1824	1937	1842	1866	1949	1926	1863	1823	1847	1964	1843	1918	1884	1901	1812	1923	1911	1809	1917	1825	1928	1908	1923	1835	1947	1918	1848	1899	1834	1859	1837	1827	1797	1943	1790	1912	1825
s17	1793	1827	1854	1874	1874	1785	1815	1849	1800	1829	1793	1798	1815	1928	1835	1866	1948	1906	1856	1803	1811	1895	1832	1917	1790	1900	1807	1894	1886	1809	1917	1814	1927	1896	1913	1801	1939	1908	1823	1893	1811	1855	1816	1826	1796	1936	1789	1901	1819
s18	1793	1813	1833	1874	1874	1781	1800	1843	1787	1813	1788	1778	1809	1921	1834	1858	1945	1897	1851	1802	1790	1889	1799	1897	1790	1880	1807	1893	1885	1804	1819	1808	1920	1886	1906	1796	1939	1903	1819	1889	1807	1846	1816	1802	1790	1935	1788	1883	1813
s19	1793	1807	1827	1873	1870	1780	1793	1838	1781	1812	1783	1769	1788	1915	1834	1853	1936	1896	1833	1801	1785	1884	1798	1889	1785	1879	1803	1883	1878	1784	1797	1807	1912	1884	1905	1796	1938	1898	1809	1882	1774	1845	1815	1794	1780	1935	1779	1883	1805
s20	1792	1775	1821	1872	1866	1773	1788	1829	1781	1805	1782	1764	1781	1909	1811	1819	1912	1894	1809	1800	1780	1883	1797	1881	1778	1785	1800	1873	1877	1784	1792	1802	1900	1874	1899	1789	1931	1872	1808	1862	1769	1840	1810	1793	1772	1926	1774	1882	1800
s21	1783	1775	1820	1867	1866	1770	1787	1793	1760	1805	1782	1764	1780	1857	1776	1797	1906	1893	1809	1770	1779	1879	1788	1875	1778	1780	1791	1785	1785	1766	1779	1784	1791	1869	1891	1788	1923	1862	1808	1852	1768	1817	1804	1788	1772	1915	1766	1864	1793
s22	1778	1774	1787	1867	1778	1769	1782	1785	1760	1802	1782	1762	1775	1856	1767	1792	1798	1893	1808	1763	1763	1854	1783	1873	1773	1775	1786	1777	1778	1761	1779	1776	1760	1868	1891	1786	1854	1777	1803	1847	1763	1801	1789	1783	1772	1850	1766	1863	1782
s23	1776	1773	1786	1852	1777	1769	1764	1776	1759	1782	1773	1761	1756	1849	1767	1791	1798	1873	1804	1755	1758	1852	1781	1872	1768	1760	1775	1775	1762	1756	1776	1776	1756	1860	1882	1781	1846	1776	1802	1846	1759	1782	1767	1773	1753	1763	1761	1844	1751
s24	1755	1766	1786	1844	1772	1769	1763	1775	1752	1752	1773	1761	1756	1849	1762	1771	1798	1865	1804	1754	1757	1852	1781	1861	1767	1756	1775	1757	1759	1755	1758	1776	1756	1770	1857	1758	1845	1768	1793	1839	1758	1776	1766	1771	1753	1758	1750	1758	1751
s25	1752	1766	1765	1838	1765	1759	1756	1770	1747	1747	1757	1761	1751	1848	1761	1756	1797	1865	1799	1749	1756	1835	1781	1771	1766	1751	1766	1756	1755	1750	1754	1776	1756	1770	1851	1751	1840	1768	1786	1831	1755	1775	1766	1752	1751	1750	1746	1758	1747
s26	1747	1751	1759	1753	1755	1754	1755	1749	1747	1746	1750	1757	1750	1761	1761	1754	1779	1775	1792	1749	1749	1749	1760	1765	1765	1751	1766	1749	1751	1750	1750	1767	1755	1749	1834	1751	1836	1763	1775	1831	1755	1746	1764	1751	1750	1749	1746	1758	1746
s27	1746	1750	1750	1746	1750	1750	1750	1749	1746	1746	1746	1750	1749	1760	1746	1749	1774	1754	1763	1749	1745	1745	1750	1746	1760	1750	1766	1745	1746	1750	1750	1746	1746	1745	1830	1750	1750	1763	1746	1830	1750	1745	1746	1750	1750	1749	1746	1749	1745
s28	1745	1745	1745	1745	1745	1745	1745	1745	1745	1745	1745	1745	1745	1745	1745	1745	1745	1745	1745	1745	1745	1745	1745	1745	1745	1745	1745	1745	1745	1745	1745	1745	1745	1745	1745	1745	1745	1745	1745	1745	1745	1745	1745	1745	1745	1745	1745	1745	1745
[truncated: 51 more columns]

## Sheet: Fig2a
Strain	Motif	Usage skew in CDS	Usage skew in Non-CDS
IMAU10004	motif_001	-0.0579095	-0.0681435
IMAU10510	motif_002	0.0197919	0.193308
IMAU10557	motif_003	-0.176158	-0.0941168
IMAU10557	motif_004	0.0340244	-0.0573269
IMAU10557	motif_005	-0.0483843	-0.253456
PC646	motif_023	0.00531784	-0.0334111
PC646	motif_024	0.098755	-0.207984
IMAU11652	motif_006	-0.227442	-0.0504177
IMAU11652	motif_007	0.0360177	0.00148478
IMAU11652	motif_004	0.0409849	-0.0713267
IMAU11652	motif_008	-0.0270193	-0.0995467
IMAU11652	motif_009	-0.073656	0.212044
IMAU60143	motif_010	-0.133455	-0.0708481
IMAU70001	motif_011	-0.070505	-0.128386
IMAU70038	motif_012	-0.048511	-0.077825
IMAU70038	motif_013	0.131021	-0.0341282
IMAU70046	motif_014	-0.45148	-0.517901
IMAU70046	motif_015	0.073657	-0.255331
IMAU70057	motif_016	-0.0104394	-0.0571926
IMAU70061	motif_017	0.011535	-0.0155404
IMAU70083	motif_018	-0.00452696	0.0051047
IMAU80010	motif_019	0.00461589	0.072246
IMAU80010	motif_014	0.0055502	-0.168596
PC804	motif_025	0.0200918	-0.0709026
IMAU80044	motif_020	0.0160282	0.0973388
IMAU80044	motif_021	-0.0879204	0.00359535
IMAU80047	motif_020	0.0184677	0.0982034
IMAU80047	motif_021	-0.0878678	0.0139855
IMAU80077	motif_022	-0.0243438	-0.176539
IMAU80079	motif_022	-0.0189313	-0.174673
IMAU80116	motif_001	-0.0622474	-0.0250757
L. paracasei Zhang	motif_026	0.107664	0.0100287

## Sheet: Fig2b
Order	Isolate #1	Isolate #2	Isolate #3	Motif ID	Motif sequence	Number of methylations	Number of motifs in genome	% motifs methylated	Number of methylated motifs /kb	Number of motifs /kb	Number of methylated motifs located in CDS	Number of methylated motifs located in intergenic region	Density of methylated motifs located in CDS /kb	Density of methylated motifs located in intergenic region /kb
2	IMAU10004	IMAU10004	LP10004	motif_019	CYYANNNNNNGTG/CACNNNNNNTRRG	1074	1652	65.01	0.35	0.53	907	167	0.37	0.38	2625050	0.345517
4	IMAU10510	IMAU10510	LP10510	motif_024	GYTANNNNNNNTCG/CGANNNNNNNTARC	976	1066	91.56	0.32	0.35	797	179	0.33	0.41	2579595	0.308963
5	IMAU10557	IMAU10557	LP10557	motif_009	GCATC	3821	9338	40.92	1.18	2.88	3475	346	1.44	0.78	2753433	1.26206
6	IMAU10557	IMAU10557	LP10557	motif_005	CTGCAG	691	1476	46.82	0.21	0.45	630	61	0.26	0.14	2753433	0.228805
8	IMAU10557	IMAU10557	LP10557	motif_023	GTAANNNNNNNTGC/GCANNNNNNNTTAC	249	666	37.39	0.08	0.21	213	36	0.09	0.08	2753433	0.077358
9	PC646	IMAU11646	LP11646	motif_013	GCANNNNNNNTGC	1988	2218	89.63	0.63	0.71	1790	198	0.74	0.45	2668912	0.670685
11	PC646	IMAU11646	LP11646	motif_015	ATAYNNNNNGTC/GACNNNNNRTAT	872	962	90.64	0.28	0.31	756	116	0.31	0.26	2668912	0.283261
12	IMAU11652	IMAU11652	LP11652	motif_009	GCATC	7402	8982	82.41	2.37	2.87	6778	624	2.8	1.41	2664346	2.54396
13	IMAU11652	IMAU11652	LP11652	motif_004	CGGAT	4494	6127	73.35	1.45	1.96	4184	310	1.73	0.7	2664346	1.57037
14	IMAU11652	IMAU11652	LP11652	motif_011	TGGAG	2300	2442	94.19	0.74	0.78	1718	582	0.71	1.32	2664346	0.644811
15	IMAU11652	IMAU11652	LP11652	motif_003	CCATC	2805	8100	34.63	0.9	2.59	2523	282	1.04	0.64	2664346	0.946949
17	IMAU11652	IMAU11652	LP11652	motif_021	CGANNNNNNNTAYG/CRTANNNNNNNTCG	943	986	95.64	0.3	0.31	831	112	0.34	0.25	2664346	0.311896
18	IMAU70001	IMAU70001	LP70001	motif_012	YAGGAG	665	1018	65.32	0.22	0.33	430	235	0.18	0.53	2610998	0.164688
19	IMAU70038	IMAU70038	LP70038	motif_007	GCAAAG	2320	2516	92.21	0.77	0.83	2056	264	0.85	0.6	2569879	0.800038
21	IMAU70038	IMAU70038	LP70038	motif_017	CACNNNNNNTYTC/GARANNNNNNGTG	1252	1358	92.19	0.41	0.45	1049	203	0.43	0.46	2569879	0.40819
23	IMAU70046	IMAU70046	LP70046	motif_016	GACNNNNNNGGT/ACCNNNNNNGTC	2094	2256	92.82	0.75	0.8	1901	193	0.79	0.44	2387816	0.796125
25	IMAU70046	IMAU70046	LP70046	motif_018	CRTANNNNNNCGT/ACGNNNNNNTAYG	590	624	94.55	0.21	0.22	504	86	0.21	0.19	2387816	0.211072
27	IMAU70057	IMAU70057	LP70057	motif_022	CGANNNNNNNTTGY/RCAANNNNNNNTCG	1560	2012	77.53	0.5	0.64	1407	153	0.58	0.35	2663176	0.528317
29	IMAU70061	IMAU70061	LP70061	motif_010	GCCAT	10790	11419	94.49	3.37	3.57	9785	1005	4.04	2.27	2703802	3.61898
31	IMAU70083	IMAU70083	LP70083	motif_026	GYTANNNNNNNTTGY/RCAANNNNNNNTARC	837	956	87.55	0.26	0.29	724	113	0.3	0.26	2767019	0.261653
33	IMAU80010	IMAU80010	LP80010	motif_016	GAYNNNNNNGGT/ACCNNNNNNRTC	5308	7382	71.9	1.6	2.2	4898	410	2.02	0.93	2824063	1.73438
35	IMAU80010	IMAU80010	LP80010	motif_014	ACCNNNNNCCT/AGGNNNNNGGT	1884	1966	95.83	0.56	0.59	1513	371	0.63	0.84	2824063	0.535753
36	PC804	IMAU80040	LP80040	motif_008	GCAAAT	2049	2825	72.53	0.64	0.88	1820	229	0.75	0.52	2703062	0.67331
39	IMAU80044	IMAU80044	LP80044	motif_020	CCANNNNNNNTYTC/GARANNNNNNNTGG	1402	1750	80.11	0.45	0.56	1218	184	0.5	0.42	2635930	0.462076
38	IMAU80044	IMAU80044	LP80044	motif_001	AAGGAG	824	1142	72.15	0.26	0.36	418	406	0.17	0.92	2635930	0.158578
42	IMAU80047	IMAU80047	LP80047	motif_020	CCANNNNNNNTYTC/GARANNNNNNNTGG	1716	1730	99.19	0.56	0.56	1496	220	0.62	0.5	2607143	0.573808
40	IMAU80047	IMAU80047	LP80047	motif_001	AAGGAG	1028	1110	92.61	0.34	0.36	503	525	0.21	1.19	2607143	0.192931
44	IMAU80077	IMAU80077	LP80077	motif_025	CNNTANNNNNNNTGG/CCANNNNNNNTANNG	2218	2726	81.36	0.69	0.85	1995	223	0.82	0.5	2731003	0.730501
46	IMAU80079	IMAU80079	LP80079	motif_025	CNNTANNNNNNNTGG/CCANNNNNNNTANNG	2321	2696	86.09	0.73	0.85	2080	241	0.86	0.55	2684569	0.774798
48	IMAU80116	IMAU80116	LP80116	motif_019	CYYANNNNNNGTG/CACNNNNNNTRRG	1092	1808	60.4	0.34	0.56	888	204	0.37	0.46	2741343	0.323929
49	IMAU60143	IMAU60143	LPPC01	motif_006	GAGCC	2370	2797	84.73	0.84	0.99	1898	472	0.78	1.07	2392938	0.793167
50	L. paracasei Zhang	IMAUZhang	LPZhang	motif_002	ACRCAG	1379	1908	72.27	0.48	0.67	1140	239	0.47	0.54	2421191	0.470843

## Sheet: Fig2c
KO	Sample	IMAU10004	IMAU10510	IMAU10557	PC646	IMAU11652	IMAU60143	IMAU70001	IMAU70038	IMAU70046	IMAU70057	IMAU70061	IMAU70083	IMAU80010	PC804	IMAU80044	IMAU80047	IMAU80077	IMAU80079	IMAU80116	L. paracasei Zhang
K02795	K02795 mannose PTS system EIIC component	0	3.64964	3.43857	3.34448	3.35893	1.37457	0	2.66904	1.17028	0	4.53104	7.84314	2.21506	2.67738	3.66032	3.62845	6.52742	6.57895	0	1.95503
K01223	K01223 6-phospho-beta-glucosidase [EC:3.2.1.86]	2.2805	3.64964	3.12598	1.11483	2.87908	0.687285	2.73973	3.11388	2.34055	3.3557	2.71862	3.92157	6.24245	3.34672	5.85652	5.80552	2.61097	2.63158	1.07759	0.977517
K01182	K01182 oligo-1,6-glucosidase [EC:3.2.1.10]	2.2805	7.29927	3.12598	0	2.60488	4.811	2.73973	1.77936	4.6811	1.67785	2.86966	3.92157	4.22876	2.00803	4.39239	4.35414	1.30548	1.31579	2.15517	3.91007
K03332	K03332 fructan beta-fructosidase [EC:3.2.1.80]	4.561	0	1.71929	0	2.53633	0	10.9589	0	0	0	0	3.92157	2.01369	2.00803	3.66032	3.62845	10.4439	10.5263	4.31034	4.88759
K01624	K01624 fructose-bisphosphate aldolase, class II [EC:4.1.2.13]	2.2805	0	2.81338	1.11483	2.53633	2.74914	0	2.2242	1.17028	1.67785	1.81242	3.92157	3.22191	4.01606	0.732064	0.725689	2.61097	2.63158	2.15517	2.93255
K02800	K02800 mannitol PTS system EIICBA or EIICB component [EC:2.7.1.197]	2.2805	3.64964	1.71929	1.11483	2.26213	0	2.73973	0.88968	0	1.67785	2.11448	3.92157	0.805477	2.67738	2.19619	2.17707	2.61097	2.63158	2.15517	0.977517
K00158	K00158 pyruvate oxidase [EC:1.2.3.3]	0	0	4.68897	2.22965	3.35893	2.06186	2.73973	3.11388	0	1.67785	1.96345	3.92157	2.01369	3.34672	0.732064	0.725689	7.8329	7.89474	0	4.88759
K02770	K02770 fructose PTS system EIIBC or EIIC component [EC:2.7.1.202]	0	3.64964	1.40669	5.57414	2.26213	3.43643	0	3.55872	1.17028	1.67785	4.07793	0	2.01369	5.35475	0.732064	0.725689	6.52742	6.57895	0	3.91007
K02761	K02761 cellobiose PTS system EIIC component	2.2805	0	1.71929	1.11483	2.26213	2.06186	2.73973	1.33452	2.34055	3.3557	4.38	0	2.01369	2.67738	5.12445	5.07983	1.30548	1.31579	2.15517	1.95503
K02775	K02775 galactitol PTS system EIIC component	0	0	3.28228	2.22965	2.26213	2.74914	2.73973	0.88968	2.34055	0	1.81242	7.84314	3.22191	0.669344	0.732064	0.725689	5.22193	3.94737	0	1.95503

## Sheet: Fig3a
Category	Number of regulated proteins	Fisher Test	Number of regulated genes	Fisher Test
C	20	1.51e-07	13	0.00983744
D	1	1	0	0.402498
E	9	0.529208	10	0.380179
F	2	0.434498	2	0.325917
G	34	3.96e-06	46	1.87e-10
H	1	0.517987	5	0.230614
I	4	0.549763	2	0.58137
J	8	0.846595	1	0.00189994
K	4	0.058441	18	0.0547987
L	3	0.0860217	5	0.163184
M	5	1	7	0.83454
O	6	0.123497	2	0.58028
P	6	1	3	0.0843308
S	40	8.26e-17	53	2.12e-25
T	2	0.439705	2	0.235142
U	1	1	1	1
V	3	1	4	1

## Sheet: Fig3b
KEGG description	Ratio_in_study gene	Ratio_in_study protein	Ratio_in_pop gene	Ratio_in_pop protein	P_value gene	P_value protein	Corrected_P_value gene	Corrected_P_value protein	Gene number	Protein number
Phosphotransferase system (PTS)	36/119	36/116	88/1431	71/1331	0	0	0	0	36	36
Fructose and mannose metabolism	18/119	18/116	48/1431	42/1331	0	0	0	0	18	18
Galactose metabolism	13/119	13/116	42/1431	39/1331	0	0	0.0002	0.0001	13	13
Ascorbate and aldarate metabolism	7/119	11/116	10/1431	13/1331	0	0	0	0	7	11
Glycolysis/Gluconeogenesis	14/119	11/116	43/1431	34/1331	0	0.0001	0	0.0006	14	11
Starch and sucrose metabolism	7/119	11/116	48/1431	37/1331	0.097	0.0002	0.1682	0.0011	7	11
Pyruvate metabolism	11/119	10/116	35/1431	34/1331	0.0001	0.0004	0.0005	0.0021	11	10
Amino sugar and nucleotide sugar metabolism	7/119	10/116	44/1431	39/1331	0.0664	0.0012	0.1727	0.0062	7	10
Pentose phosphate pathway	10/119	8/116	33/1431	31/1331	0.0002	0.0037	0.0011	0.012	10	8
Pentose and glucuronate interconversions	5/119	5/116	7/1431	7/1331	0.0001	0.0001	0.0004	0.0006	5	5
Carbon fixation in photosynthetic organisms	5/119	5/116	16/1431	15/1331	0.0076	0.0068	0.0281	0.0204	5	5
Methane metabolism	6/119	5/116	24/1431	16/1331	0.0113	0.0092	0.0391	0.0259	6	5
Biotin metabolism	1/119	4/116	7/1431	7/1331	0.4561	0.0016	0.593	0.007	1	4
Inositol phosphate metabolism	2/119	4/116	11/1431	8/1331	0.231	0.0029	0.3247	0.0109	2	4
Citrate cycle (TCA cycle)	4/119	4/116	9/1431	8/1331	0.0041	0.0029	0.0195	0.0109	4	4
Glyoxylate and dicarboxylate metabolism	4/119	4/116	15/1431	12/1331	0.0302	0.0156	0.0982	0.0391	4	4
Fatty acid biosynthesis	2/119	4/116	16/1431	14/1331	0.3894	0.0276	0.5329	0.0621	2	4
Taurine and hypotaurine metabolism	2/119	3/116	4/1431	4/1331	0.0368	0.0024	0.1126	0.0099	2	3
Biofilm formation - Escherichia coli	1/119	3/116	6/1431	6/1331	0.4066	0.0106	0.5421	0.0281	1	3
Lysine degradation	-	2/116	-	3/1331	-	0.0213	-	0.0505	0	2

## Sheet: Fig3c
Significant Regulated Protein					Significant Regulated Gene
Gene_id	Log2FC	p-value	Regulate		Gene_id	Log2FC	p-value	Regulate
LCAZH_0058	2.55316	0.000141	up		LCAZH_0009	1.56815	6.48833e-57	up
LCAZH_0094	-1.83546	0.000125	down		LCAZH_0020	1.62794	2.06344e-13	up
LCAZH_0131	-1.5879	0.000585	down		LCAZH_0022	2.10068	1.50239e-21	up
LCAZH_0168	-1.0248	0.000376	down		LCAZH_0057	1.80286	3.13418e-39	up
LCAZH_0187	1.33877	2.9e-05	up		LCAZH_0058	3.50613	1.70872e-30	up
LCAZH_0188	1.56819	6.9e-05	up		LCAZH_0060	2.26298	6.51522e-78	up
LCAZH_0190	2.21299	2.2e-05	up		LCAZH_0061	2.24629	7.88175e-30	up
LCAZH_0191	2.07312	4e-06	up		LCAZH_0063	1.03181	1.87325e-08	up
LCAZH_0192	2.71353	0.000154	up		LCAZH_0095	1.1775	1.41531e-18	up
LCAZH_0218	1.38949	0.03349	up		LCAZH_0096	1.05437	3.81955e-09	up
LCAZH_0222	2.3622	0.003661	up		LCAZH_0097	1.18371	4.19218e-15	up
LCAZH_0254	1.96721	0.01713	up		LCAZH_0117	1.5737	1.94693e-23	up
LCAZH_0255	1.27559	0.004351	up		LCAZH_0118	1.56457	8.81256e-22	up
LCAZH_0256	1.51624	4.6e-05	up		LCAZH_0187	1.47025	1.13115e-56	up
LCAZH_0264	1.24335	0.000449	up		LCAZH_0188	1.31858	6.88537e-71	up
LCAZH_0311	1.36819	0.000167	up		LCAZH_0190	2.02165	1.03124e-19	up
LCAZH_0377	1.67938	0.00173	up		LCAZH_0191	2.14393	7.5247e-15	up
LCAZH_0378	1.58371	0.03715	up		LCAZH_0192	1.86119	1.62489e-15	up
LCAZH_0379	2.40825	0.003813	up		LCAZH_0201	-1.05409	5.52263e-71	down
LCAZH_0380	1.62397	0.009309	up		LCAZH_0218	1.25136	7.71627e-22	up
LCAZH_0381	1.34307	0.02607	up		LCAZH_0257	1.10815	0.0174917	up
LCAZH_0402	3.04554	0	up		LCAZH_0264	1.71854	3.94802e-15	up
LCAZH_0403	2.73549	0	up		LCAZH_0280	-1.35671	1.24294e-44	down
LCAZH_0404	1.87807	1.3e-05	up		LCAZH_0311	2.88848	2.85421e-181	up
LCAZH_0405	2.0306	0.002255	up		LCAZH_0330	1.33262	8.36517e-06	up
LCAZH_0406	1.99687	1e-06	up		LCAZH_0331	1.63166	4.40162e-05	up
LCAZH_0407	2.46635	4.6e-05	up		LCAZH_0332	1.72112	1.02018e-06	up
LCAZH_0435	1.69359	6.7e-05	up		LCAZH_0335	2.11171	2.94387e-06	up
LCAZH_0437	1.8808	3.3e-05	up		LCAZH_0336	2.49187	2.3814e-12	up
LCAZH_0440	1.21344	0.000587	up		LCAZH_0341	1.84617	1.15231e-17	up
LCAZH_0447	-1.06733	5e-06	down		LCAZH_0353	1.02545	1.89602e-26	up
LCAZH_0449	1.05445	0.000515	up		LCAZH_0357	1.85441	1.41842e-05	up
LCAZH_0452	1.01103	0.008144	up		LCAZH_0358	1.63333	1.02437e-05	up
LCAZH_0456	1.3261	9.2e-05	up		LCAZH_0371	1.0251	1.09136e-05	up
LCAZH_0511	2.14818	0.000164	up		LCAZH_0377	2.13954	1.98074e-20	up
LCAZH_0554	1.52616	0.00111	up		LCAZH_0378	2.19733	0.000118739	up
LCAZH_0559	1.09933	9.9e-05	up		LCAZH_0379	2.07894	4.46823e-18	up
LCAZH_0593	1.02108	0.0189	up		LCAZH_0380	2.93445	2.70256e-06	up
LCAZH_0594	1.15372	0.003928	up		LCAZH_0381	1.94056	1.37803e-13	up
LCAZH_0616	-1.02593	0.03897	down		LCAZH_0402	4.11205	0	up
LCAZH_0619	-3.58952	9e-06	down		LCAZH_0403	3.9209	0	up
LCAZH_0654	1.12159	0.003476	up		LCAZH_0404	3.89363	0	up
LCAZH_0928	1.61875	0.000149	up		LCAZH_0405	4.02042	0	up
LCAZH_0944	1.05429	3.3e-05	up		LCAZH_0406	4.04948	8.81101e-193	up
LCAZH_1201	-1.03065	9e-05	down		LCAZH_0407	5.15846	0	up
LCAZH_1210	-1.09638	0.000102	down		LCAZH_0413	1.26818	0.0105201	up
LCAZH_1299	1.76927	0.000355	up		LCAZH_0449	1.14059	1.3088e-88	up
LCAZH_1300	1.85725	0.000661	up		LCAZH_0456	1.40506	1.67379e-10	up
LCAZH_1301	1.80581	0.000101	up		LCAZH_0484	-1.23312	0.00166869	down
LCAZH_1302	1.66202	9.9e-05	up		LCAZH_0485	-1.24228	0.00144955	down
LCAZH_1372	1.46025	7.3e-05	up		LCAZH_0486	-1.28965	0.000259291	down
LCAZH_1457	-1.47055	0.006675	down		LCAZH_0487	-1.20066	6.64956e-07	down
LCAZH_1463	1.09694	0.000396	up		LCAZH_0540	1.28444	7.15051e-07	up
LCAZH_1704	1.13432	0.000103	up		LCAZH_0542	1.08045	4.96705e-12	up
LCAZH_1768	2.10546	0.001052	up		LCAZH_0554	2.10228	3.15266e-79	up
LCAZH_1769	1.69	6.1e-05	up		LCAZH_0559	1.67555	1.91615e-44	up
LCAZH_1771	2.18837	0.001088	up		LCAZH_0603	1.91726	1.45314e-31	up
LCAZH_1772	2.84517	0	up		LCAZH_0604	1.7299	3.16139e-10	up
LCAZH_1774	2.78437	1e-06	up		LCAZH_0605	1.32204	3.31107e-56	up
LCAZH_1782	1.64504	5.2e-05	up		LCAZH_0606	1.18089	0.000349145	up
LCAZH_1847	1.75295	0.0281	up		LCAZH_0728	1.20559	0.00283339	up
LCAZH_1851	1.8355	2.3e-05	up		LCAZH_0754	-1.33439	8.61469e-104	down
LCAZH_1853	1.18616	2.6e-05	up		LCAZH_0802	1.58902	6.58797e-27	up
LCAZH_1854	1.39553	0.000133	up		LCAZH_0870	1.02548	1.0044e-48	up
LCAZH_1855	1.7672	4.3e-05	up		LCAZH_0927	1.09767	7.86816e-20	up
LCAZH_1856	1.5886	0.00012	up		LCAZH_0928	1.56053	5.61784e-19	up
LCAZH_1858	1.58039	0.001691	up		LCAZH_0931	1.40396	2.11511e-07	up
LCAZH_1859	2.28711	0.000603	up		LCAZH_0987	-1.32287	8.11152e-84	down
LCAZH_1860	1.90726	0.01002	up		LCAZH_0988	-1.16438	7.34826e-31	down
LCAZH_1861	1.39942	0.000811	up		LCAZH_0989	-1.11057	1.8092e-30	down
LCAZH_1884	1.26628	0.000271	up		LCAZH_0991	-1.04452	4.25064e-37	down
LCAZH_1927	-1.24529	6e-06	down		LCAZH_1074	1.03812	2.6985e-24	up
LCAZH_1928	-1.65488	9.1e-05	down		LCAZH_1116	-1.48071	4.12682e-09	down
LCAZH_1977	1.19521	1e-06	up		LCAZH_1117	-1.56754	3.08668e-08	down
LCAZH_1978	1.01318	0.002006	up		LCAZH_1275	-1.31675	1.46554e-55	down
LCAZH_1988	-2.90167	0.000402	down		LCAZH_1299	1.34752	6.18765e-57	up
LCAZH_2071	-1.2817	6e-06	down		LCAZH_1300	1.33598	1.00562e-46	up
LCAZH_2073	-1.07824	0.000131	down		LCAZH_1301	1.40699	5.38115e-46	up
LCAZH_2074	-1.02057	1.8e-05	down		LCAZH_1302	1.41924	1.23457e-54	up
LCAZH_2080	-1.81953	0.000668	down		LCAZH_1335	-5.47339	0	down
LCAZH_2137	1.07227	0.002181	up		LCAZH_1336	-5.26213	0	down
LCAZH_2142	1.08809	8.8e-05	up		LCAZH_1337	-5.37161	0	down
LCAZH_2144	2.07316	0.000645	up		LCAZH_1351	-1.22973	2.19701e-91	down
LCAZH_2146	1.14272	1.6e-05	up		LCAZH_1352	-1.06302	2.08442e-81	down
LCAZH_2158	1.62215	5e-05	up		LCAZH_1360	-1.55863	2.44547e-55	down
LCAZH_2249	1.1741	3.6e-05	up		LCAZH_1372	1.47227	9.79872e-72	up
LCAZH_2267	-1.39713	2.9e-05	down		LCAZH_1396	2.12809	0	up
LCAZH_2273	1.3563	0.002078	up		LCAZH_1398	1.43474	1.55608e-121	up
LCAZH_2275	1.49579	0.000177	up		LCAZH_1431	1.56229	2.96138e-09	up
LCAZH_2286	2.72754	0.00054	up		LCAZH_1432	1.14125	1.85776e-05	up
LCAZH_2287	2.32543	4.2e-05	up		LCAZH_1433	1.24493	1.62807e-06	up
LCAZH_2316	2.9208	0.001217	up		LCAZH_1435	1.04394	7.90023e-05	up
LCAZH_2350	1.15424	9e-06	up		LCAZH_1463	1.49888	3.99571e-83	up
LCAZH_2547	-1.52069	0.001575	down		LCAZH_1464	1.39458	2.76729e-34	up
LCAZH_2563	1.58869	1e-05	up		LCAZH_1509	1.20682	1.0992e-49	up
LCAZH_2633	1.24173	0.000156	up		LCAZH_1749	-1.5277	1.09718e-37	down
LCAZH_2636	2.16801	7.2e-05	up		LCAZH_1774	1.42419	2.71001e-74	up
LCAZH_2637	1.75407	0.004124	up		LCAZH_1782	1.14918	2.41344e-16	up
LCAZH_2643	1.41954	0.000689	up		LCAZH_1838	-2.14561	9.34447e-169	down
LCAZH_2645	2.5957	6.5e-05	up		LCAZH_1872	-1.22827	2.5853e-63	down
LCAZH_2647	1.98062	1.4e-05	up		LCAZH_1883	1.08915	0.000206053	up
LCAZH_2648	1.38577	2.9e-05	up		LCAZH_1929	-1.29684	1.01825e-64	down
LCAZH_2649	3.50509	7.6e-05	up		LCAZH_1988	-1.06976	3.07275e-35	down
LCAZH_2660	1.41312	6.2e-05	up		LCAZH_2066	-1.15191	1.57747e-18	down
LCAZH_2662	2.49473	2.5e-05	up		LCAZH_2071	-1.01324	2.04218e-14	down
LCAZH_2663	3.03322	0.000111	up		LCAZH_2072	-1.12146	2.80959e-20	down
LCAZH_2664	2.93	2.5e-05	up		LCAZH_2129	2.02794	6.69788e-207	up
LCAZH_2665	2.66988	1e-06	up		LCAZH_2142	1.35812	4.66004e-43	up
LCAZH_2666	1.22908	1.8e-05	up		LCAZH_2143	1.23025	6.27096e-32	up
LCAZH_2669	1.97355	2.1e-05	up		LCAZH_2144	1.18916	1.96733e-44	up
LCAZH_2670	3.0915	0.000141	up		LCAZH_2145	1.27937	1.99885e-09	up
LCAZH_2693	1.28097	0.000126	up		LCAZH_2146	1.0268	2.25448e-37	up
LCAZH_2696	1.01799	0.001335	up		LCAZH_2150	-1.24449	3.71553e-08	down
LCAZH_2697	1.70382	3e-05	up		LCAZH_2151	1.95764	2.01169e-33	up
LCAZH_2698	2.1411	9.3e-05	up		LCAZH_2152	2.58915	5.05679e-40	up
LCAZH_2699	2.65636	1.2e-05	up		LCAZH_2192	-1.31417	1.55818e-65	down
LCAZH_2700	2.61035	1e-05	up		LCAZH_2308	-1.14208	5.38064e-28	down
LCAZH_2701	2.18549	1.4e-05	up		LCAZH_2336	1.84985	4.18168e-43	up
LCAZH_2703	1.94133	1.6e-05	up		LCAZH_2346	1.07426	5.20205e-05	up
LCAZH_2704	1.70782	4e-06	up		LCAZH_2347	1.11978	1.75127e-10	up
LCAZH_2707	1.81334	4.2e-05	up		LCAZH_2348	1.15733	8.36813e-21	up
LCAZH_2714	1.19728	0.000188	up		LCAZH_2349	1.60578	0.0046485	up
LCAZH_2720	1.78904	0.000778	up		LCAZH_2350	1.22348	3.10265e-12	up
LCAZH_2722	1.1875	5.2e-05	up		LCAZH_2351	1.39987	1.20901e-19	up
LCAZH_2727	1.57772	0.001238	up		LCAZH_2361	1.80622	0.0129665	up
LCAZH_2729	1.06957	0.000893	up		LCAZH_2362	1.09506	0.000315255	up
LCAZH_2732	2.09129	1.9e-05	up		LCAZH_2563	1.49473	1.67737e-126	up
LCAZH_2733	1.20973	0.01053	up		LCAZH_2632	1.2026	0.000152657	up
LCAZH_2735	1.48929	9e-06	up		LCAZH_2635	1.82434	0.010835	up
LCAZH_2736	1.35075	5e-06	up		LCAZH_2636	1.71867	8.67167e-08	up
LCAZH_2737	1.77904	0.000225	up		LCAZH_2637	2.77535	5.07699e-15	up
LCAZH_2738	1.73435	1.6e-05	up		LCAZH_2638	2.80468	4.0516e-15	up
LCAZH_2739	1.47211	0.000105	up		LCAZH_2639	2.15757	1.15647e-72	up
LCAZH_2740	1.87251	2e-06	up		LCAZH_2640	1.91439	1.37544e-49	up
LCAZH_2741	1.90608	6.3e-05	up		LCAZH_2641	2.11729	6.13236e-96	up
LCAZH_2811	-1.89909	5.8e-05	down		LCAZH_2642	2.05489	2.30133e-185	up
LCAZH_2827	-1.03677	0.02073	down		LCAZH_2643	2.249	6.9568e-131	up
LCAZH_2828	1.12138	6e-06	up		LCAZH_2645	4.49095	1.03701e-79	up
LCAZH_2831	2.23485	0.001683	up		LCAZH_2646	4.39399	0.0127504	up
LCAZH_2839	1.22016	8.8e-05	up		LCAZH_2647	3.85387	4.54123e-101	up
LCAZH_2841	-3.14405	1e-06	down		LCAZH_2648	2.93404	0.00162734	up
LCAZH_2842	-1.46152	0.000405	down		LCAZH_2649	2.86988	5.13776e-38	up
LCAZH_2892	1.4048	4e-06	up		LCAZH_2658	1.89053	1.14974e-62	up
LCAZH_2893	1.34035	2.2e-05	up		LCAZH_2659	2.5314	1.08139e-29	up
LCAZH_2895	1.58496	0.000227	up		LCAZH_2660	2.52919	1.51922e-60	up
LCAZH_2926	-1.17564	0.000307	down		LCAZH_2661	2.81873	4.4819e-09	up
LCAZH_2967	2.03276	1e-05	up		LCAZH_2662	2.48137	1.48441e-12	up
LCAZH_2968	2.44108	1e-06	up		LCAZH_2663	3.22089	2.35867e-64	up
LCAZH_2969	1.00755	0.01636	up		LCAZH_2664	3.25995	7.73256e-50	up
					LCAZH_2665	3.10902	6.35817e-31	up
					LCAZH_2666	2.63867	1.7181e-54	up
					LCAZH_2667	2.06728	1.71674e-30	up
					LCAZH_2669	2.32503	5.05232e-92	up
					LCAZH_2670	2.31092	3.3884e-95	up
					LCAZH_2682	1.32045	4.72634e-09	up
					LCAZH_2692	1.86275	1.27777e-18	up
					LCAZH_2693	2.33361	1.75644e-21	up
					LCAZH_2696	1.98158	4.25515e-10	up
					LCAZH_2697	1.6704	6.12991e-07	up
					LCAZH_2698	1.8228	5.89509e-09	up
					LCAZH_2699	3.35497	0.00390698	up
					LCAZH_2700	1.64072	7.32737e-11	up
					LCAZH_2701	2.70519	0.000155087	up
					LCAZH_2702	3.45599	0.00320993	up
					LCAZH_2703	2.75893	7.38777e-16	up
					LCAZH_2704	2.50712	1.28454e-13	up
					LCAZH_2720	1.0565	5.28227e-06	up
					LCAZH_2722	1.27199	3.54583e-05	up
					LCAZH_2727	1.0759	0.00668337	up
					LCAZH_2728	1.29595	9.83288e-08	up
					LCAZH_2729	1.41503	0.0103761	up
					LCAZH_2731	1.55724	4.55491e-08	up
					LCAZH_2732	1.77344	1.46639e-06	up
					LCAZH_2733	2.01812	9.50551e-20	up
					LCAZH_2734	1.02287	1.07002e-43	up
					LCAZH_2735	3.11653	1.48492e-11	up
					LCAZH_2736	1.22964	1.55459e-11	up
					LCAZH_2737	1.03046	3.03934e-07	up
					LCAZH_2738	1.06776	0.00520977	up
					LCAZH_2739	1.62887	1.71511e-27	up
					LCAZH_2740	1.69803	5.18069e-09	up
					LCAZH_2741	1.83635	2.25978e-20	up
					LCAZH_2744	2.38798	0.00215966	up
					LCAZH_2747	1.53774	3.37744e-07	up
					LCAZH_2753	1.29302	2.34411e-14	up
					LCAZH_2755	1.27063	1.68824e-14	up
					LCAZH_2767	1.01413	0.00117728	up
					LCAZH_2839	1.3996	1.716e-124	up
					LCAZH_2841	1.22054	1.58769e-122	up
					LCAZH_2842	1.28823	1.60217e-138	up
					LCAZH_2843	1.28682	3.0988e-112	up
					LCAZH_2897	1.0277	3.61781e-27	up
					LCAZH_2936	1.42065	1.01995e-11	up
					LCAZH_2967	2.1958	1.88338e-53	up
					LCAZH_2968	2.30121	4.7922e-114	up
					LCAZH_RS00165	-1.02398	2.03265e-05	down

## Sheet: Fig3d
Gene	The fold change from RNA seq	The fold change from RT-qPCR
LCAZH_1335	-5.44222	-6.855
LCAZH_1337	-5.26534	-3.32667
LCAZH_1336	-5.15843	-4.68333
LCAZH_1838	-2.12658	-2.475
LCAZH_1360	-1.53533	-2.125
LCAZH_0407	5.09457	5.34667
LCAZH_2645	4.16728	3.64333
LCAZH_0402	4.06022	4.845
LCAZH_0405	3.99829	5.115
LCAZH_0406	3.94439	4.12667
LCAZH_0403	3.88255	6.46

[truncated: 8 more sheets: Fig4, Fig5, FigS1, FigS2, FigS3, FigS4, FigS5a, FigS5b]
